# Supplementary material for: Difference in 24-Hour Urine Composition between Diabetic and Non-Diabetic Adults without Nephrolithiasis
Source: PLoS One. 2016 Feb 23;11(2):e0150006. doi: 10.1371/journal.pone.0150006 (PMC4764372; doi:10.1371/journal.pone.0150006)
Supplement: S1 Data — (XLS) [file pone.0150006.s002.xls]

## Sheet: Raw data
Age	Gender (1=M;2=F)	volume (ml)	Cystine (mg/24h)	Cl(mmol/24h)	K(mmol/24h)	Na(mmol/24h)	Ca(mmol/24h)	P(mmol/24h)	MG(mmol/24h)	Cr(mmol/24h)	UA(mmol/24h)	Ox(mmol/24h)	CIT(mmol/24h)	APs(CaOx)	Aps(CaP)	Urine PH value	Height (cm)	Weight (Kg)	BMI	Hypertension (1=N 2=Y)	Diabetes (1=N, 2=Y)	blood test	RBC(10^9/L)	Hb(g/;)	HCT	Fasting glucose (mmol/L)	Serum Creatine (umol/L)	Total cholesterol (mmol/L)	Triglyceride (mmol/L)	eCCr(ml/min)
50	1	2050	232.978	256.7	39.07	253.38	6.6	12.4	4.8	10.3	3.06	0.205273	3.89362	0.77002	26.972	6	174	65	21.4692	1	1		5.11	124	45.2	6.94	96	4.28	1.13	74.4957
60	1	1250	41.5877	322.5	89	293.75	4.8	5.44	5.35	10.82	2.55	0.277806	2.73652	0.850701	11.5634	6	170	60	20.7612	2	1		5.18	135	47.1	6.92	92	5.1	1.75	63.7823
58	1	850	48.2161	210.8	40.5	249.9	2.39	18.03	3.81	11.36	2.78	0.149581	1.65422	0.296694	14.0294	6	176	78	25.1808	1	1		4.82	164	45.6	6.4	80.4	4.01	1.63	97.2521
51	1	890	36.3571	97	15.8	111.25	5.7	6.17	3.56	12.31	3.5	0.1442	1.82787	0.585433	16.454	7	165	55	20.202	1	1		4.39	121	37	6.4	124	5.2	1.3	48.2589
44	1	1500	41.4894	269.2	56.4	289.5	10.89	18.09	5.04	12.9	4.42	0.3069	3.68503	1.76429	60.7037	6.5	160	65	25.3906	1	1		4.8	155	48.3	6.33	86.2	4.6	1.42	88.4961
48	1	1750	33.6397	253.8	40.3	257.25	6.82	33.34	6	12.78	2.57	0.178869	0.733378	0.969492	77.9536	5	170	80	27.6817	1	1		5.39	145	48.9	6.31	94	4.5	1.52	95.7187
39	1	1600	21.9709	122.9	30.2	127.52	1.68	12.37	2.96	13.5	2.63	0.290062	1.10677	0.481818	8.00949	5.5	165	56	20.5693	1	1		4.44	143	43	6.31	94.4	4.16	0.65	73.246
23	1	1158	97.4402	136.965	28.98	158.815	4.508	15.847	3.3695	12.1325	1.9803	0.174781	3.46094	0.50967	21.8054	5	166	67	24.3141	1	1		4.92	148	47.1	6.3	72.6	3.08	1.09	131.999
45	1	1000	78.7643	208	64.4	245	3.83	25.99	6.05	13.16	4.15	0.181456	3.29132	0.434915	26.1571	5.5	165	76	27.9155	1	1		4.65	147	47.6	6.3	78.6	5.21	1.03	112.295
50	1	3960	121.379	163.2	30.73	169.49	3.76	12.16	4.32	8.5	3.199	0.361504	0.896136	1.18269	19.5482	6.5	174	74	24.4418	1	1		5.08	181	51.6	6.3	102	2.04	1.26	79.8217
46	1	900	32.7756	134.01	26.469	138.51	3.681	17.244	1.593	14.211	2.6172	0.29127	1.61238	0.927209	21.6976	5	176	71.5	23.0824	1	1		5.49	164	48.5	6.26	90.3	5.5	1.36	90.9898
51	1	1000	75.6933	243	64.1	260	12.23	14.8	6.48	14.64	4.42	0.129233	2.57479	0.859885	64.159	5.5	180	90	27.7778	1	1		4.52	145	47.2	6.2	64.8	4.02	1.7	151.114
51	1	1000	43.0377	181	37.8	235	3.48	14.62	5.08	9.0657	2.05	0.0555889	0.53962	0.186866	22.6575	5.5	166	60	21.7738	1	1		4.65	153	48.6	6.2	77.2	5.24	1.05	84.5611
61	1	1200	54.2004	82.8	21.9	86.4	5.59	11.57	6.05	8.95	2.85	0.16712	2.04662	0.610935	24.4643	6	164	64	23.7954	1	1		4.41	152	43.7	6.19	78.1	7.13	0.91	79.1412
61	1	1070	38.5315	156.22	36.7652	149.8	5.3393	25.4018	2.7392	11.7486	3.59017	0.117106	1.58981	0.478887	42.4835	5.5	172	65	21.9713	1	1		4.94	165	48	6.13	77.3	5.49	0.83	81.2097
50	1	1000	45.5071	105.6	24.37	106	5.27	19.58	4.42	12.43	1.209	0.455411	1.67197	1.72006	34.565	5	164	89.5	33.2763	1	1		4.83	152	44.5	6.06	63.1	5.49	5.51	156.057
50	1	1400	97.065	219.9	36.5	239.54	2.45	23.23	3.99	16.17	4.5	0.396698	3.42135	0.680924	14.8758	5.5	164	82	30.4878	1	1		5.09	166	48.1	6	96.1	6.71	1.36	93.8814
67	1	1160	149.856	125.3	51.8	138.04	2.62	11.4	3.43	9.65	3.15	0.39971	2.52946	0.789945	10.3154	6	155	55	22.8928	1	1		4.5	131	39.5	6	97	3.82	0.75	50.6012
54	1	800	11.1266	175.84	35.792	154	3.312	14.128	3.888	12.176	0.8176	0.296898	0.599217	0.966111	20.5453	5	161	67.5	26.0407	1	1		5.09	147	44.5	5.9	89.7	5.78	1.65	79.1146
54	1	2100	35.3393	278	46.4	289.59	9.81	33.98	3.78	14.83	6.9	0.48188	3.58518	2.64259	84.8626	5.5	170	78	26.9896	1	1		4.92	158	46.3	5.88	74.8	5.25	2.32	109.632
48	1	1750	25.2087	231.7	44.2	255.5	7.42	26.76	5.02	15.33	4.39	0.430403	2.57758	1.94018	56.8861	5	170	68	23.5294	1	1		5.01	159	45.9	5.85	82.8	4.22	1.54	92.3662
61	1	1850	24.4076	129.1	38.6	123.21	2.53	14.12	3.37	12.49	2.83	0.443322	1.19731	1.00508	13.4047	5.5	153	51	21.7865	1	1		4.28	139	42.7	5.85	86.6	4.84	0.56	56.8756
70	1	750	104.988	139.5	49.4	132	5.34	21.56	2.16	10.52	1.36	0.100058	3.01466	0.365764	33.3313	6	170	62	21.4533	1	1		4.74	145	44.2	5.84	65	3.64	0.6	81.625
52	1	900	29.0187	118.98	60.57	80.64	4.077	18.72	1.881	13.779	4.2876	0.17497	0.190247	0.952035	39.3089	5	166	63	22.8625	1	1		5.13	149	43.4	5.83	73	5.01	1.62	92.8425
64	1	2400	168.177	184.8	27	218.4	6.62	22.2	5.04	14.69	4.49	0.257147	2.26025	1.08362	45.3534	6	164	62	23.0518	1	1		4.77	148	43.6	5.82	66	4.91	1.71	87.2787
44	1	750	88.3525	165	59.07	147.75	2.475	18.465	4.7925	11.355	2.694	0.171417	1.48619	0.348748	15.1297	7.5	173	75	25.0593	1	1		5.38	170	48.5	5.8	69.3	3.76	1.38	127.012
70	1	700	95.1727	143.43	30.59	167.58	2.667	7.756	4.333	11.298	2.1378	0.214472	3.40957	0.391743	7.56358	6	166	74	26.8544	1	1		5.14	165	57.3	5.8	69.9	3.42	0.93	90.594
67	1	1650	132.385	206.91	48.7245	220.11	7.656	20.988	7.986	14.4045	3.2439	0.181005	3.57297	0.737371	46.4871	8	182	76	22.9441	1	1		4.99	148	43.2	5.8	73.7	4.8	1.15	92.0271
63	1	1630	141.454	235.1	46.91	234.88	5.28	16.56	6.1	9.4	3.519	0.386944	3.10909	1.22863	27.2088	6.5	165	72	26.4463	1	1		4.17	128	39.8	5.8	91	5.2	3.06	74.4781
40	1	1600	53.3285	177.6	73.3	203.2	3.94	21.12	5.33	15.04	3.61	0.283893	2.54018	0.748987	24.5567	5	173	86	28.7347	1	1		4.51	145	49.6	5.8	100.9	5.2	2.18	104.197
39	1	600	16.0642	62.6	17	79.14	3.41	11.79	2.98	10.31	2.46	0.128113	2.21912	0.330691	14.373	5.5	168	75	26.5731	1	1		5.32	107	48.6	5.77	88.5	6.1	2.16	104.637
62	1	1600	9.48328	208.3	43.5	200.48	6.26	22.43	3.98	10.03	4.74	0.382347	2.64303	1.52796	41.7033	4.5	165	63	23.1405	1	1		6.04	134	43.9	5.75	80.1	7.31	1.31	74.9979
42	1	1450	33.1852	99	21.2	94.54	5.61	14.3	2.83	8.77	2.08	0.362871	2.07526	1.45308	28.4045	6	150	50	22.2222	1	1		5.22	155	47.7	5.72	72.7	6.49	1.49	82.3964
80	1	2100	27.9887	153.9	36.2	161.28	2.58	12.81	2.79	8.4	2.53	0.30107	1.43396	0.682177	12.3335	5.5	155	55	22.8928	1	1		4.22	147	44.9	5.72	91.3	6.2	1.21	44.1865
62	1	900	74.1216	215.1	46.2	236.7	4.32	11.39	5.08	9.27366	2.68	0.11513	0.6099	0.451766	23.3969	5	167	74	26.5338	1	1		4.22	141	43.5	5.7	100.7	5.62	2.61	70.0718
58	1	1600	76.611	205.44	26.256	197.28	8.272	22.032	5.44	11.248	4.3488	0.607769	1.8358	3.2033	59.6887	5	167	68.5	24.5617	1	1		4.67	147	43.2	5.66	64.9	6.1	1.65	105.805
83	1	1150	19.6243	248.4	44.873	239.2	5.796	11.4195	2.4495	8.1535	4.28513	0.142741	0.579241	0.791474	32.4343	5.5	164	45	16.7311	1	1		4.21	125	38	5.64	66.2	5.43	1	47.367
82	1	1150	192.46	125.4	32.2	132.25	1.9	13.77	2.18	8.86	2.52	0.329092	1.62292	0.578055	9.12299	5.5	155.5	63	26.0543	1	1		5.13	152	49	5.62	86	4.82	1.48	51.9418
64	1	900	65.0446	121.5	36.2	150.3	4.5	5.36	5.25	9.27502	3.11	0.0499	0.176597	0.265108	18.477	5	170	65	22.4913	1	1		4.91	141	42.5	5.6	73.1	3.78	0.71	82.6145
45	1	1950	120.472	212.745	72.345	229.515	2.925	12.987	7.8585	9.9255	2.82945	0.0660183	2.55679	0.129258	12.6867	5	154	60	25.2994	1	1		7.41	149	43.8	5.6	75.8	3.14	1.51	91.929
77	1	1490	121.559	113.2	23.1	108.77	3.13	13.35	2.1	7.58	2.2	0.209428	1.24592	0.595658	16.0564	7	137	45	23.9757	1	1		3.96	123	37.9	5.59	63	8.9	1.67	55.0122
55	1	2000	31.8572	100.8	29.4	105.2	7.1	10.46	2.64	10.68	3.15	0.4338	3.76106	1.87312	26.0695	5.5	172	69	23.3234	1	1		4.93	151	46.1	5.51	92.4	6.49	1.27	77.5966
51	1	1370	142.28	53.4	27.5	61.65	2.38	23.54	1.92	11	3.26	0.458174	1.37563	1.02392	17.4654	6	164.5	67	24.7596	1	1		5.07	154	45	5.5	67	3.64	1.44	108.802
48	1	1750	76.441	239.4	41.02	256.55	7.28	12.92	5.34	11.5	3.55	0.398106	4.50626	1.55033	29.9418	6.5	171	86	29.4108	1	1		4.69	164	46.9	5.5	87	5.11	7	111.177
66	1	1330	21.6892	99.75	12.4222	129.01	1.9152	7.4879	1.8487	7.0756	1.89326	0.233267	2.70096	0.376128	5.42493	5.5	170	53	18.3391	1	1		4.75	151	45.6	5.48	80.8	6.64	1.14	59.3394
38	1	1200	17.8943	167.3	55.9	184.56	2.66	22.86	5.77	15.46	4.21	0.612293	3.00627	1.10849	16.4834	5.5	174	63	20.8086	1	1		4.41	146	43.4	5.46	100.3	4.58	0.33	78.3225
55	1	1800	104.131	141.66	51.966	158.04	10.35	39.906	7.668	22.464	6.1218	0.55198	2.14444	3.25688	111.462	5	164	62	23.0518	1	1		4.76	141	41.5	5.41	82.2	4.16	1.04	78.3764
38	1	900	58.812	219.6	42.5	249.3	4.11	22.36	5.46	11.4809	3	0.20522	1.32147	0.645849	30.4724	5	166	67	24.3141	1	1		4.95	143	42.6	5.4	80	2.95	0.57	104.432
63	1	700	39.7364	91.7	22.2	105.77	2.32	12.64	2.53	10.69	3.45	0.145196	1.32853	0.309618	11.0738	5.5	174	65	21.4692	1	1		5.36	167	50.4	5.4	95.4	5.28	1.43	64.1361
53	1	1600	89.8084	232.6	33.17	250.08	8.99	20.4	6.16	9.2	2.777	0.259502	4.11401	1.21002	52.6123	6	176	68	21.9525	1	1		4.67	145	45.5	5.4	106	3.75	2.67	68.229
31	1	1270	167.823	138.4	30.56	137.54	3.95	15.75	4.27	7.9	2.73	0.217353	0.9627	0.730581	24.3463	6	165	55	20.202	1	1		5.1	156	46.6	5.39	103	1.86	0.83	71.1539
54	1	1000	4.25532	166.7	48.9	156.5	4.15	15.93	2.61	12.74	3.1	0.262411	2.36594	0.800285	21.6141	7	165	66	24.2424	1	1		4.9	162	49.1	5.36	84.8	4.97	1.62	81.8264
40	1	1000	14.8088	206.8	55.2	185.3	3.35	16.24	3.48	15.52	4.4	0.324811	1.29839	0.912241	19.6428	6	168	72	25.5102	1	1		5.28	160	46.1	5.35	72.7	4.87	1.23	121.072
66	1	1000	54.3627	163.7	26.6	136.2	4.69	13.07	3.84	10.83	2.13	0.0546111	0.270516	0.283951	33.0968	5	168	65	23.03	1	1		4.01	124	37.5	5.32	79.8	5.4	0.97	73.6867
75	1	1700	24.2857	195.8	40.4	187.68	5	17.63	1.96	11.41	3.41	0.306434	0.733762	1.46339	35.7964	7	160	63	24.6094	1	1		4.01	126	38.5	5.31	71.6	3.87	0.8	69.9178
23	1	750	7.79485	140.5	18.3	167.1	3.7	10.55	1.33	9.15	2.61	0.184925	1.49928	0.613915	15.6947	6	172	70	23.6614	1	1		5.07	159	44.8	5.31	75.9	4.62	1.52	131.913
49	1	1300	59.4165	158.6	28.4	196.3	4.3	11.44	6.42	9.52	2.53	0.0752989	1.277	0.243229	20.1441	5.5	164	62	23.0518	1	1		4.9	152	51.1	5.3	68.2	4.64	0.92	101.134
39	1	1000	85.0575	191.3	26.82	192	6.83	20.1	4.98	9.1	3.528	0.108078	1.61769	0.50397	46.7697	7.5	165	63	23.1405	1	1		5.31	183	52.6	5.3	82	3.88	1.9	94.8625
38	1	1650	87.2414	303.6	70.39	293.7	6.55	20.54	4.41	10	3.79	0.29392	2.86712	1.18381	40.4935	6	165	71	26.079	1	1		5.3	169	51.1	5.3	85	4.45	3.82	104.156
71	1	950	130.852	63.6	31	60.8	1.89	17.88	3.52	10.01	2.6	0.311315	1.97146	0.492458	10.4759	6	165.5	65	23.7311	1	1		4.66	139	42.6	5.29	79	6.18	1.88	69.4036
49	1	550	26.2369	85.195	22.1815	76.285	2.0515	17.688	1.419	8.162	0.6897	0.238272	0.219582	0.7298	17.6055	5	159	72	28.4799	1	1		5.35	161	47	5.28	54.2	5.5	1.63	147.782
57	1	1300	29.225	196.6	50.5	211.12	3.56	14.31	4.73	9.49	2.73	0.290897	4.19506	0.640252	15.175	6.5	164	62	23.0518	1	1		4.6	144	44.2	5.26	69.7	4.49	0.47	90.2576
45	1	450	37.7741	73.66	25.1	79.47	5.67	9.64	2.9	10.93	2.07	0.012495	1.383	0.0550372	23.6428	6	144	44	21.2191	1	1		4.71	131	39.4	5.24	60.1	3.62	0.58	85.0254
57	1	850	76.8684	102.8	27.8	115.6	3.1	24.02	2.79	10.96	3.4	0.0475433	0.222001	0.189471	33.8504	6	158	48	19.2277	1	1		5.23	166	50	5.24	81	5.32	1.39	60.1286
39	1	1000	16.1094	132.4	40	164.4	5.2	21.72	5.34	16.47	5.73	0.245911	2.31523	0.835766	34.3307	6	168	80	28.3447	1	1		5.04	148	44.6	5.24	83	5.98	2.38	119.009
58	1	400	23.9538	71.92	22.224	62.08	1.764	7.392	1.472	8.68	1.346	0.140098	1.17861	0.260027	5.81151	5	160.5	58	22.5153	1	1		4.88	146	43.2	5.21	103.8	4.4	1.71	56.0133
73	1	900	59.6161	199.8	33.561	197.01	3.204	11.979	2.511	8.298	1.4085	0.2677	1.00439	0.796911	15.9324	5	167	64.5	23.1274	1	1		4.55	135	41.8	5.2	75.4	5.97	1.23	70.0664
48	1	1690	44.4019	143.6	25.5	114.92	6.66	5.86	5.24	9.77	3.89	0.314922	0.852438	1.64526	21.8368	6	167	60	21.5139	1	1		4.7	135	46.2	5.2	102	3.87	1.3	66.1585
62	1	1150	200.938	134.6	39.7	143.75	4.69	20.67	2.23	12.17	3.35	0.159326	2.14601	0.560655	30.1469	7	169	78.5	27.485	1	1		4.61	142	42.7	5.17	86	3.89	1.02	87.0387
51	1	1000	176.798	131	49.7	144	1.97	20.84	2.59	13.13	3.34	0.475489	1.23123	0.896192	13.3942	6	167	70.5	25.2788	1	1		5.19	152	46.1	5.15	73	5.36	1.94	105.076
63	1	3300	46.1647	217.8	39.699	240.9	6.138	15.015	2.97	12.87	4.73055	0.326443	2.69938	1.32288	30.7029	5.5	172	75	25.3515	1	1		4.28	104	33	5.13	64.7	5.37	1.94	109.117
40	1	850	25.7576	156.4	58	181.9	3.06	22.55	5.11	13.5005	3.96	0.04726	0.496103	0.145159	27.1948	6	171	90	30.7787	1	1		5.09	158	50.4	5.1	83.8	4.84	0.55	131.294
42	1	840	49.4023	139.4	39.47	136.5	4.54	20.18	4.74	9.2	3.32	0.144051	2.91087	0.42135	26.9381	6.5	173	66	22.0522	1	1		6.46	154	61.1	5.1	112	4.52	0.64	70.599
74	1	800	23.909	144	51.8	141.6	3.6	14.184	2.344	7.968	2.90832	0.173156	1.55168	0.520881	18.6217	5.5	157	45	18.2563	1	1		4.35	142	42.3	5.07	60.9	4.05	0.71	59.6192
42	1	800	12.8333	167.3	44.4	172.24	3.7	18.15	4.47	15.29	4.19	0.190364	2.89922	0.472625	20.1099	6	170	53	18.3391	1	1		5.09	160	48.8	5.05	83.3	5.93	7.39	76.2261
48	1	2550	261.623	232	43.7	221.85	2.8	24.35	3.26	11.88	3.07	0.494105	0.892234	1.30653	23.2054	6	170	65	22.4913	1	1		4.49	130	41.3	5.05	104	3.63	1.31	70.2934
85	1	1300	15.6	156	37.843	165.1	2.795	14.547	2.99	8.645	2.26603	0.339936	3.12269	0.68843	12.5701	5.5	165	73	26.8136	1	1		5.27	147	46.2	5.03	75.8	4.28	0.9	64.7535
60	1	3000	192.559	81	24.3	66	3.9	17.64	2.67	11.1	3.44	0.337967	1.44525	1.08737	23.9704	6	164	71.5	26.5839	1	1		4.84	157	44.9	5.02	61	5.1	1.89	114.634
50	1	2400	171.34	55.2	23.3	45.6	4.22	20.69	2.78	12.14	3.5	0.267947	0.759563	1.05604	33.165	5.5	173	63	21.0498	1	1		4.67	146	42.8	5.01	69	5	0.87	100.457
46	1	1000	950.501	205	52.3	223	3.17	25.67	5.8	12.48	2	0.0700222	1.77028	0.164939	23.9772	5.5	170	70	24.2215	1	1		3.83	111	34.4	5	72.8	4.04	1.16	110.495
62	1	3150	134.569	268.4	76.92	289.49	7.78	16.47	9.67	9.3	2.9	0.487025	4.38505	1.87875	38.3103	6.5	171	61	20.8611	1	1		4.27	139	42.4	5	97	3.62	0.96	59.9652
43	1	2200	188.217	125.4	31.1	140.8	8.49	22.95	4.62	13.53	4.11	0.402136	3.81412	1.88092	54.5603	6	171	70	23.939	1	1		5.03	159	46.1	4.99	74	4.14	0.89	112.172
73	1	1370	44.9493	167.1	45.7	163.03	1.95	14.89	2.14	8.75	1.84	0.196976	1.96756	0.339709	9.53353	6	167	50	17.9282	1	1		4.18	140	41.8	4.99	78	4.99	0.6	52.5045
36	1	2100	21.5883	113.4	31.8	109.62	3.68	13.29	2.6	9.56	2.76	0.466527	0.524748	1.79218	22.6262	6	166	56	20.3223	1	1		5.85	191	55.3	4.98	77.2	4.15	1.55	92.2254
50	1	1650	59.9246	155.6	21.1	139.92	8.25	30.99	5.18	8.79	3.24	0.0611783	0.651535	0.406455	92.9714	5	158	56	22.4323	1	1		4.94	133	40.9	4.95	37.4	3.56	0.65	164.742
53	1	710	32.1138	94.43	27.9314	95.14	4.7641	24.1542	3.6423	10.9056	2.9061	0.312463	1.20963	1.19161	38.3425	6	158	62	24.8358	1	1		4.85	155	47.7	4.94	59.6	3.78	1.14	110.64
61	1	1570	147.389	164.8	39.2	157	4.55	22.23	2.94	13.49	4.09	0.331793	2.24463	1.09024	30.4353	6	165.5	69.5	25.374	1	1		4.13	151	42.4	4.94	78	4.35	1.44	86.0526
37	1	620	125.431	118.7	17.57	127.6	3.76	15.25	3.79	9.1	2.915	0.0550491	1.75646	0.157772	20.0211	5	175	78	25.4694	1	1		5.87	162	56.6	4.93	48	4.78	0.69	204.615
49	1	1050	173.977	117.3	22.16	121.59	3.52	13.02	2.89	7.2	2.94	0.101325	2.02319	0.275142	16.2367	6	177	84	26.8122	1	1		5.9	152	52.3	4.9	61	5.43	1.57	153.193
77	1	1000	26.3123	94.6	21.25	106.8	3.14	19.62	2.34	7.8	2.093	0.504833	1.07771	1.46721	21.716	5	158	48	19.2277	1	1		3.76	128	38	4.89	83.4	4.03	0.53	44.3264
26	1	750	68.216	146	24.45	116.93	4.02	26.69	2.73	12	2.985	0.0515333	0.134848	0.285833	53.1708	6	180	70	21.6049	1	1		6.01	150	51.9	4.87	53	3.56	0.8	184.066
69	1	600	28.5981	120.9	17.814	113.64	0.69	1.56	3.27	7.788	2.7726	0.117193	0.576172	0.10516	0.82665	5	160.5	60.5	23.4858	1	1		4.19	144	43	4.86	55.9	5.95	0.75	93.9396
44	1	1600	75.3645	304.8	67.392	261.6	9.136	24.32	8.56	21.792	5.4528	0.56192	1.3473	3.2637	75.6775	5	165	54	19.8347	1	1		5.41	164	47.7	4.85	77.8	6.27	0.95	81.4577
49	1	1000	66.7212	70	31.4	73	1.2	19.3	1.95	11.3	2.88	0.1695	1.40852	0.211607	7.27005	6	167.5	66	23.5242	1	1		5.37	162	45.7	4.83	86	5.52	1.28	85.3756
67	1	970	59.9118	149.4	32.5	147.44	6.03	23	3.01	9.22	2.72	0.100589	0.305171	0.647693	62.7938	6	165	57	20.9366	1	1		4.86	154	48.9	4.83	98	4.2	0.85	51.9061
27	1	1180	179.379	226.4	51.87	208.03	5.12	15.34	4.19	10.6	2.314	0.177052	1.89635	0.638941	27.5479	6	168	57	20.1956	1	1		5.25	141	48.9	4.82	84	5.02	1.57	93.7391
65	1	770	34.2435	168.6	35.5	162.47	3.52	6.03	4.6	8.28	3.01	0.150552	1.8666	0.39355	9.62696	5	167	59	21.1553	1	1		5.35	160	46.2	4.8	82	5.2	0.4	65.9699
24	1	1100	27.3975	53.9	21.8	70.4	3.85	5.91	3.32	12	3.39	0.184006	2.0695	0.527194	10.2343	6	174	70	23.1206	1	1		4.5	146	36.4	4.78	101	4.07	1.1	98.2837
42	1	4100	370.003	345.6	40.84	360.39	11.4	22.75	6.93	13.1	4.818	0.558283	4.33184	3.09798	72.4631	6.5	177	80	25.5354	1	1		6.04	161	55.1	4.78	101	4.42	2.16	94.8946
67	1	1530	25.9865	234.09	46.6191	221.85	3.4425	19.8288	2.3868	9.3636	2.98656	0.338334	0.965908	1.08561	24.6747	5.5	157	54	21.9076	1	1		4.33	134	40.7	4.71	66.7	4.65	1.13	72.2499
46	1	1100	23.9633	123.97	22.187	128.37	4.037	16.654	2.948	14.487	2.6301	0.372741	1.54846	1.20159	23.5636	5	169.5	69	24.0165	1	1		5.25	153	45.5	4.68	93.8	5.23	1.82	84.5319
50	1	1100	28.0654	157.08	20.515	158.29	3.696	23.639	3.52	14.674	3.5959	0.269903	0.578399	0.982217	33.3614	5	154	53.5	22.5586	1	1		3.89	127	39	4.65	70.5	3.69	0.67	83.4937
59	1	2650	138.025	159	45.6	156.35	1.78	17.97	2.36	12.24	3.28	0.284757	0.513755	0.604076	12.902	6	163	64	24.0882	1	1		5.26	157	47.2	4.63	72	5.73	2.4	88.0196
60	1	2500	147.285	107.5	61.4	102.5	1.9	16.66	3.35	10.2	3.67	0.382583	1.92277	0.614878	10.077	6	174.5	67.5	22.1673	1	1		4.61	131	40	4.61	92	4.36	2.02	71.7551
61	1	2200	33.6067	134.2	44.4	138.6	3.08	20.15	4.03	9.46	2.57	0.165587	0.537201	0.517036	24.911	6	153	53	22.6409	1	1		4.7	151	43.5	4.61	96.6	5.75	0.84	52.9874
65	1	1300	60.541	187.2	42.1	195	6.4	18.77	7.55	8.82866	2.18	0.164363	1.51478	0.700399	42.1351	5	165	68	24.977	1	1		4.27	129	38.9	4.6	56.8	3.62	1.3	109.766
56	1	1950	241.089	241	31.24	242.58	12.11	19.6	5.77	8.8	3.221	0.243772	1.61813	1.80667	84.8041	6	167	69	24.7409	2	1		5.07	133	46.3	4.6	90	4.51	1.34	78.7286
37	1	1230	170.67	194.3	24.6	180.81	4.87	16.28	1.41	10.21	3.54	0.192263	0.426137	1.05291	36.6928	6	165	65	23.8751	1	1		5.2	154	39	4.6	102	4.2	1.4	80.2411
52	1	1050	52.1075	152.145	28.266	166.005	5.922	23.898	4.5465	14.0385	5.6427	0.284188	1.19789	1.26966	48.1268	5	168.5	59	20.7803	1	1		4.71	141	42.3	4.6	117.5	5.7	1.23	54.0186
26	1	1050	48.3102	201.6	68.3	191.1	2.16	6.71	3.11	14.8	4.51	0.494422	1.2126	0.988256	6.70663	5	177	75	23.9395	1	1		5.47	153	48.8	4.58	100	3.5	2.2	104.523
61	1	870	40.636	96.6	23.7	77.43	1.43	5.53	1.68	7.33	2.36	0.299087	0.863298	0.490531	4.03238	7	170	70	24.2215	1	1		6.07	156	56.2	4.58	103	4.63	1.14	65.6349
45	1	770	82.2581	83.2	28.1	74.69	3.87	13.98	3.36	11.6	3.34	0.165593	1.54043	0.507757	19.9459	6	173.5	62	20.5965	1	1		4.98	156	47	4.57	68	1.34	1.48	105.89
58	1	1230	42.3877	124.23	30.8484	142.68	5.0676	18.0687	2.6322	9.717	3.66934	0.268085	1.61236	1.05101	31.5625	6	162	46	17.5278	1	1		4.55	144	43.4	4.56	48.5	4.74	1.04	95.0773
32	1	1580	192.109	214.1	34.63	217.88	2.77	18.49	4.55	11.2	2.847	0.233542	1.1635	0.554622	17.9404	6	158	67	26.8386	1	1		5.79	152	51.1	4.56	64	5.12	1.83	138.218
60	1	1400	134.095	133	24.5	157.36	9	15.06	3.33	12.74	3.44	0.157609	3.41617	0.824996	44.2064	6.5	166	64	23.2254	1	1		4.2	151	44.4	4.54	107.5	4.72	0.93	58.2248
64	1	2150	149.52	195.6	37.5	199.95	4.71	21.2	2.04	11.24	4.34	0.370278	0.731885	1.6746	38.2257	6	155	56.5	23.5172	1	1		4.61	145	43.8	4.52	75	4.71	1.19	69.9919
52	1	570	23.3449	123.7	20.8	117.42	2.53	5.9	2.65	7.68	2.35	0.119586	0.545909	0.331685	8.51506	6	167	65	23.3067	1	1		4.84	136	43.6	4.5	123	4.4	1.47	56.8509
48	1	350	16.7085	71.8	10.3	558.64	1.6	3.93	0.97	7.44	1.33	0.00530444	0.416934	0.0119854	4.14139	6	170	59	20.4152	1	1		4.71	147	43.5	4.48	64.6	6.81	1.32	102.72
29	1	1850	306.586	285.8	50.3	276.95	7.55	20.54	5.33	14.1	3.262	0.115378	2.24805	0.539976	49.4924	6	177	92	29.3658	1	1		5.97	148	50	4.47	105	4.75	1.31	118.896
61	1	1850	131.263	164.6	48.6	159.1	3.07	19.2	2.22	9.71	3.78	0.277459	1.55389	0.734682	19.4062	6	160	58.5	22.8516	1	1		4.9	148	43.5	4.46	71	5.6	1.85	79.574
59	1	1700	64.4864	185.3	44	195.33	6.49	22.93	5.15	14.99	3.85	0.274909	3.59934	1.02581	41.3825	6.5	173	75	25.0593	1	1		4.99	168	49.1	4.41	86.7	5.48	2.04	85.6592
50	1	850	132.177	132.6	46	108.8	3.54	11.78	2.82	12.88	2.74	0.175667	1.21706	0.537568	16.8597	6	168	64	22.6757	1	1		5.07	145	47.3	4.4	130	3.9	1.55	54.1659
56	1	1800	72.4429	207.5	56.7	208.08	3.01	19.75	6.41	11.7	4.29	0.42996	1.98145	0.934639	18.4605	5.5	160	60	23.4375	1	1		4.94	163	47.9	4.38	82.6	5.68	2.91	74.5928
68	1	1830	62.7149	107.97	31.6773	107.97	4.6482	28.3467	3.2025	9.7722	3.06818	0.207746	1.90703	0.713006	38.1374	5.5	150	66	29.3333	1	1		4.79	148	44.3	4.34	57.1	3.99	1.79	101.739
26	1	1370	71.1447	294	42.32	268.93	6.58	15.8	5.89	9.2	2.418	0.52748	0.561957	2.94813	46.9134	6	160.5	76	29.5028	1	1		6.79	173	58.1	4.3	66	4.27	2.54	160.48
32	1	2100	215.455	247.8	44	245.7	5.46	20.39	2.65	8.46	3.25	0.250203	1.57368	1.04907	37.3836	5	165	55	20.202	1	1		5.2	145	51	4.3	105	4.1	1.2	69.1582
29	1	530	28.3056	106	15.3	102.29	2.33	16.66	2.62	7.51	2.42	0.0524288	0.10982	0.193367	22.222	5	171	68	23.255	1	1		4.66	135	42.7	4.3	106	4.6	0.7	87.0508
76	1	1050	138.61	78	39.49	67.31	0.92	6.36	2.86	7.8	1.52	0.0644117	1.42874	0.0612452	2.50818	6	167	69	24.7409	1	1		5.11	137	48.5	4.29	103	3.55	1.1	52.4129
34	1	460	119.883	138.6	28.66	118.68	3.46	7.75	2.56	9.2	1.904	0.03174	0.834821	0.10473	13.2337	6	168	72	25.5102	1	1		5.57	145	49.4	4.25	122	2.49	1.28	76.476
43	1	1050	207.254	181.3	36.23	162.65	7.79	18.74	5.48	11.7	1.32	0.122967	2.12432	0.596233	48.5418	6	163	67	25.2174	1	1		5.64	148	52	4.22	70	2.12	1.14	113.5
41	1	950	16.8115	99.8	28.1	98.8	2.02	13.58	1.87	8.54	3.18	0.112353	0.224007	0.327177	14.3344	6	175	70	22.8571	1	1		5.02	143	47.8	4.21	85	4.99	1.34	99.6692
64	1	1050	56.2669	203	54.09	185.43	3.92	17.66	5.03	7.1	3.14	0.37828	1.78485	1.08147	23.1241	6	168	60	21.2585	1	1		4.01	148	41.9	4.2	73	1.95	0.69	76.364
40	1	1740	274.92	147	38.28	139.03	5.97	17.4	3.93	13.9	3.555	0.147842	2.67736	0.566987	33.0988	6	173	91	30.4053	1	1		6.12	151	54.1	4.2	93	4.39	1.72	119.62
49	1	2800	111.093	375.5	86.3	356.44	5.29	21.76	5.94	15.18	4.28	0.485738	2.02239	1.70349	35.9718	5.5	170	74	25.6055	1	1		5.14	154	47.6	4.19	82.7	5.59	1.75	99.5438
41	1	2840	364.32	320.4	67.48	291.1	9.37	33.65	4	11.1	4.695	0.155285	2.392	0.889601	87.0111	6	170	66	22.8374	1	1		5.44	135	48.2	4.18	88	3.2	0.59	90.7702
45	1	1310	74.6839	345.1	90.09	319.77	5.07	24.96	9.03	11.4	3.858	0.411777	2.22466	1.29768	37.1239	6	171.8	82	27.7823	1	1		5.74	153	53.8	4.12	80	4.73	1.43	119.04
49	1	1590	19.2904	112.9	24.7	122.43	3.86	22.91	2.78	8.36	3.07	0.340348	0.867063	1.20887	31.5306	5	175	80	26.1224	1	1		5.68	153	50.2	4.11	103	4.63	1.5	86.4054
60	1	1320	124.796	213.8	32.2	232.32	7.62	6.49	4.21	16.42	4.95	0.210437	2.08972	1.03755	22.6424	5.5	166.5	56	20.2004	1	1		4.64	143	42.9	4.04	83	4.04	1.29	65.9852
61	1	1050	71.1664	179.6	52.05	183.65	1.19	13.51	4.73	7.8	1.962	0.327763	3.89085	0.29215	4.58101	6	160	59	23.0469	1	1		4.67	127	45	4.02	101	3.85	0.96	56.4163
38	1	490	25.9991	406.4	40.46	108.34	2.51	27.24	4.32	8.4	2.49	0.164036	1.63727	0.334718	19.7764	6.5	155	54	22.4766	1	1		6.74	171	56	4.01	76	5.93	3.13	88.5986
62	1	1270	64.5978	127.5	36.11	135.13	4.43	12.64	3.92	8.5	2.789	0.0796713	1.68077	0.263545	21.1081	6	163	64	24.0882	1	1		5.46	144	51.1	4.01	106	3.39	2.08	57.5725
22	1	1510	260.428	209.1	22.03	234.35	9.2	25.44	5.98	9.5	2.51	0.192575	0.957946	1.26609	84.2409	6	173	69	23.0546	1	1		5.41	156	52.5	4.01	114	3.86	1.24	87.3118
44	1	1250	16.382	142.5	41.4	146.25	4.51	5.81	5.26	15.5	5.72	0.242889	3.78339	0.658633	10.6168	5	168	75	26.5731	1	1		5.2	152	38.3	4	112	5.8	1.3	78.5889
24	1	1240	206.667	260.2	33	277.14	8.01	19.5	6.81	14.3	4.43	0.146733	2.75381	0.670188	48.8203	6	173	80	26.7299	1	1		6.62	176	58.3	3.99	94	4.3	1.51	120.689
47	1	1250	71.4044	223.5	63.94	191	3.99	23.93	6.06	9.5	3.311	0.401764	3.30737	0.995371	25.768	6	165	68	24.977	1	1		5.59	156	54.89	3.98	88	4.76	0.89	87.8529
24	1	1050	17.7805	209.5	26.64	194.36	3.32	17.8	4.88	7.8	1.751	0.237452	1.0665	0.663665	21.5772	6.5	159.5	58	22.7985	1	1		5.59	149	51	3.97	82	3.8	1.28	100.304
32	1	1630	157.037	233.1	92.5	223.31	3.33	9.09	3.83	10.74	4.31	0.582254	2.68181	1.37122	11.2461	8	173	70	23.3887	1	1		5.21	147	48.4	3.97	104	3.88	0.69	88.8659
29	1	1390	74.2233	233	79.17	187.93	5.87	19.99	4.93	11.5	3.843	0.386003	4.54207	1.26441	32.2283	6	161.5	64	24.5378	1	1		5.41	152	53.7	3.96	63	3.52	0.83	137.851
43	1	1760	150.378	269.6	67.72	271.74	7.64	19.38	8.57	10.2	3.386	0.246263	6.98059	0.856966	38.3668	6	169.5	70	24.3646	2	1		5.71	145	50.7	3.91	63	3.7	1.1	131.758
27	1	2200	79.4762	266.6	36.17	259.82	8.36	22.64	6.4	9.7	4.107	0.791951	2.80395	3.76253	56.5323	6	169.3	63	21.9799	1	1		6	166	56.5	3.91	83	3.65	1.29	104.855
60	1	1280	42.1946	217.6	57.64	192.51	1.1	19.87	3.07	8.8	2.7	0.418574	3.64646	0.373124	5.58896	6	164	61	22.68	1	1		5.22	138	48.2	3.9	58	0.07	0.72	102.858
82	1	630	5.71009	80.01	20.2545	90.09	2.016	6.5646	0.8316	7.8876	0.860202	0.064225	0.753431	0.157586	6.74712	5.5	165	69	25.3444	1	1		4.99	163	47.5	3.9	67	5.03	1.34	73.0212
30	1	770	44.5067	240.3	28	244.32	4.84	19.3	3.51	8.9	3.17	0.165687	2.35855	0.555289	29.1623	6	171.3	77	26.2407	1	1		5.87	157	55.5	3.9	112	3.29	0.93	92.4511
77	1	1440	106.62	130.6	52.13	130.46	2.87	14.8	6.87	8.2	2.303	0.225632	3.92531	0.402082	12.5031	6	167.5	50	17.8213	1	1		5	119	44.1	3.89	110	4.2	1.19	35.0078
23	1	870	21.8541	174.9	44.1	173.13	7.05	25.19	2.45	13.17	3.44	0.100717	1.04787	0.577821	61.8068	6	172	65	21.9713	1	1		4.81	132	44.2	3.84	96	2.95	0.42	96.8444
57	1	1600	83.658	232.8	28.1	253.44	6.56	13.73	5.52	11.07	2.97	0.276444	1.68697	1.21952	34.0182	6	167	46	16.494	1	1		4.68	141	44.4	3.76	97.4	5.1	0.4	47.9208
47	1	1670	29.9641	242.2	44.7	208.75	4.53	15.78	4.19	14.2	3.45	0.354782	1.11018	1.2996	27.4345	5	165	62	22.7732	1	1		4.34	116	40.8	3.72	95	2.99	1.5	74.1989
44	1	2950	241.746	343.1	77.44	347.81	6.49	24.49	7.05	13	3.955	0.239999	2.70208	0.918583	45.8913	6	173	79	26.3958	1	1		6.12	152	50.3	3.68	98	2.92	1.24	94.6061
29	1	1050	202.731	259.4	61.93	264.92	4.64	19.63	6.18	12.5	3.007	0.19285	3.32006	0.540634	26.343	6	171	63	21.5451	1	1		5.56	147	48.9	3.61	82	4.28	0.61	104.255
35	1	1700	27.3478	156.4	27	130.9	4.3	6.94	3.25	9.89	2.86	0.493283	2.0814	1.55283	12.8756	6	173	69	23.0546	1	1		5.09	134	47.5	3.52	92	4.66	0.92	96.2714
55	1	1750	192.769	184.6	31.64	175.18	5.34	11.2	3.78	9.5	3.04	0.207589	2.30149	0.75297	22.2432	6	167	62	22.231	1	1		6	160	55.2	3.35	85	2.26	0.82	75.7946
55	1	2500	109.646	208	41.37	237.75	6.63	25.88	6.73	14.3	4.705	0.624389	2.73581	2.43998	48.6803	6.5	174	78	25.763	1	1		5.44	139	47.2	3.23	96	1.72	0.56	84.4285
58	1	1800	74.3695	240.3	31.7	265.5	4.16	5.44	3.6	10.75	2.2	0.29298	2.11309	0.883116	10.4482	5	160	60	23.4375	1	1		5.05	161	47.2	3.08	86.46	5.04	0.8	69.5659
78	1	1400	58.0677	189	45.794	225.4	2.842	8.652	2.24	7.784	2.96744	0.461004	4.32914	0.912202	8.33212	6.5	142	51	25.2926	2	2		4.13	128	38.3	8.65	55.1	4.05	0.79	70.1547
46	1	1150	20.9006	175.7	62.4	164.1	3.13	23.51	5.67	13.01	4.08	0.438917	1.63311	1.04406	22.6038	5.5	157	57	23.1247	1	2		4.74	144	44	7.31	64.2	5.62	1.87	102.027
70	1	2370	113.151	189.6	42	177.75	4.03	12.89	3.56	10.19	3.59	0.372222	2.59037	1.04598	17.7361	6	156	53.5	21.9839	1	2		4.66	143	43.4	7.08	67	5.18	1.24	68.3319
75	1	1170	43.461	154.4	29.3	186.3	1.18	13.72	2.4	7.5	2.38	0.430911	2.42575	0.459047	5.04393	5.5	161	68	26.2336	1	2		4.77	149	44.3	6.83	78	6.19	3.19	69.2747
67	1	1450	125.282	237.8	71.3	213.15	4.5	22.04	5.16	12.86	3.21	0.402601	4.33377	1.06004	26.2113	6	170	73	25.2595	1	2		4.02	127	37.7	6.79	52	2.99	0.48	125.282
52	1	1350	271.246	228.3	64.96	220.73	4.51	19.04	4.56	11.6	3.91	0.16263	2.91421	0.475136	25.6748	6.5	172	90	30.4218	2	2		5.58	148	51.2	6.63	48	2.89	1.07	201.711
63	1	650	42.1128	117.6	21	140.4	3.32	10.66	3.8	7.66479	1.82	0.0885661	1.8236	0.226686	13.5375	5	165	62	22.7732	1	2		4.55	142	43.5	6.5	64.2	5.41	0.59	90.9063
49	1	900	13.541	165.2	29.8	186.66	5.66	12.62	3.5	11.07	3.28	0.22323	1.6157	0.927621	27.6223	6	150	75	33.3333	1	2		5.04	151	44.6	6.33	73.9	5.33	0.71	112.903
75	1	2100	65.1203	189	26.8	197.4	2.92	24.15	2.44	9.76	2.24	0.21476	0.487331	0.695739	27.2341	6	155.5	76.5	31.6374	1	2		5.24	166	49	6.32	77	4.53	1.32	78.9461
81	1	1180	126.684	103.8	29.8	105.02	1.22	16.28	1.58	7.76	2.71	0.113149	1.06873	0.156093	6.9417	6	151	48	21.0517	1	2		4.56	138	41.6	5.98	93	5.29	1.46	37.2269
43	1	3300	52.1581	442.2	72	429	11.12	33.76	6.07	17.2272	6.52	0.913843	2.81724	5.54671	101.374	5.5	166	77	27.9431	1	2		4.16	133	40.6	5.51	75.3	4.96	0.74	121.259
72	1	2000	85.0925	142	49.2	148	1.94	27.32	3.06	10.98	3.96	0.204489	1.674	0.34857	14.9765	6	164.5	63	23.2814	1	2		4.63	151	44.8	5.41	74	4.65	1.58	70.7725
67	1	1900	115.505	77.9	36.8	87.4	2	10.24	2.94	7.94	0.92	0.0927622	1.43421	0.168639	8.02908	6	161.5	58.5	22.429	2	2		4.45	148	45.8	5.39	66	3.66	0.76	79.1009
76	1	2300	39.1801	172.5	28.336	202.4	3.197	17.871	2.967	11.408	4.36862	0.232377	1.60112	0.610808	19.1589	5.5	158	56	22.4323	1	2		4.58	141	42.4	5.35	82.4	4.95	1.28	53.1725
83	1	1000	37.8462	191	93.57	166	1.91	23.92	1.52	9.3	2.5139	0.449956	2.95352	0.726643	11.9797	5.5	158	71	28.441	1	2		4.59	151	45.9	5.27	92.1	5.73	1.01	53.7181
59	1	1230	35.372	199.3	33.7	218.94	5.77	6	3.83	12.34	4.03	0.290868	3.62327	1.01737	14.2567	5	160	80	31.25	1	2		4.83	134	35.1	5.22	87	3.56	0.57	91.0547
63	1	1700	34.7323	292.4	80.138	258.4	2.057	29.733	6.392	19.295	3.63358	0.766228	4.22375	1.02453	14.0593	5.5	170	65	22.4913	1	2		4.55	133	41.3	5.21	61.8	4.48	0.78	99.0062
44	1	2250	142.327	333	71.685	335.25	4.8825	19.17	9.405	16.47	3.74175	0.468125	1.9997	1.45608	30.2807	4.5	180	78	24.0741	1	2		5.52	171	47.3	5.2	74.6	4.3	2.03	122.708
67	1	1050	189.653	198.8	49.2	187.46	5.57	13.05	3.8	10.27	2.94	0.195487	3.56976	0.666592	23.7214	6	178	79	24.9337	1	2		5.37	138	51.4	5.2	103	3.73	2.09	68.4478
50	1	1150	33.5819	159.8	35.8	148.35	5.39	24.69	2.84	7.51	1.06	0.105174	0.870394	0.492818	47.4567	5	165	64	23.5078	1	2		4.88	138	46.5	5.15	108	4.6	1.52	65.1997
61	1	1750	112.737	134.8	54.2	117.25	3.76	22.8	3.13	11.32	4.16	0.36715	1.69687	1.08491	26.7148	6	171	76	25.9909	1	2		4.68	154	45.9	5.13	66	5.21	1.53	111.21
76	1	2350	103.06	325.5	77.3	357.2	2.51	27.02	4.11	10.29	3.46	0.149695	3.96286	0.252982	16.478	5.5	166.5	65	23.4469	1	2		4.95	158	47.6	5.07	70	5.51	0.79	72.6511
68	1	1300	153.01	72.8	48.4	61.1	1.94	23.14	3.63	10.45	3.72	0.462598	1.70479	0.769449	13.2845	6	165	60	44.0771	1	2		3.62	115	34.2	5.07	74	4.12	1.09	71.3672
67	1	2600	143.925	309.3	72.5	309.4	3.15	22.15	3.09	12.92	2.93	0.460547	1.6785	1.17749	21.7093	5.5	164	65	24.1672	1	2		5.24	156	45.1	5.04	82	5.57	1.31	70.7407
62	1	1210	73.6092	171.8	31.7	164.56	2.48	16.13	3.3	10.91	2.2	0.259263	0.678615	0.656569	16.1346	6	163.5	54.5	20.3874	1	2		4.39	138	41.6	4.96	69	3.89	0.39	75.3163
77	1	1750	80.756	203	45.6	201.25	3.71	16.9	2.36	11.71	3.09	0.280622	2.44569	0.782669	19.8494	6	159	73	28.8754	1	2		4.77	148	44.6	4.86	81	4.95	0.95	69.4105
69	1	2100	105.429	119.7	31.8	117.6	2.25	13.06	2.37	8.99	2.9	0.15295	0.411884	0.414517	13.8585	6	159	68.5	27.0954	1	2		5.16	157	47	4.82	101	6.16	2.42	58.8673
62	1	1770	107.603	233.3	47.1	233.64	5.81	8.02	7.88	9.9	3.69	0.660643	3.51137	2.14618	17.7081	6.5	169	68	23.8087	1	2		4.1	148	43.4	4.8	104	5.38	1.57	62.3472
59	1	1200	57.2583	147.8	45	165.36	4.98	17.03	5.94	13.7	3.74	0.193827	1.33146	0.708369	30.8814	6	157	79	32.05	1	2		5.99	181	53	4.69	84	5.09	0.91	93.1278
50	1	1420	227.855	157.9	32.66	165.43	10.27	16.33	3.31	12.5	3.191	0.0684282	0.482467	0.616016	79.6991	6	177	67	21.3859	1	2		6.66	177	61.4	4.68	70	3.59	1.04	105.309
84	1	1450	73.6745	155.2	24.4	176.9	2.81	14.31	1.3	10.06	3.49	0.421966	1.96843	1.05	13.7062	7	165	54	19.8347	1	2		4.37	143	42.9	4.66	65	4.35	0.61	56.8742
57	1	1600	42.5184	102.4	32.1	126.4	0.85	20.66	2.78	11.81	3.54	0.100338	2.03426	0.0828746	4.89852	6	157	64	25.9645	1	2		4.48	140	43.1	4.59	81	5.29	1.4	80.1715
68	1	2000	31.8608	132	35.2	126	4.3	16.2	2.12	8.3	2.7102	0.242689	1.84066	0.826207	23.8866	5.5	154	52	21.9261	1	2		5.15	157	45.8	4.51	69	4.55	1.03	66.3336
51	1	1000	49.8699	183	28.8	196	6.45	14.89	4.73	7.17163	1.65	0.0682778	1.50501	0.310204	36.1763	5.5	163	51	19.1953	1	2		4.75	142	50.1	4.5	63.8	5.53	0.67	86.9734
65	1	2200	33.7952	310.2	47.916	385	7.106	15.598	6.468	11.858	4.98344	0.266591	4.22943	1.00813	33.7138	5.5	158	55	22.0317	1	2		4.8	147	43.1	4.47	62.6	4.1	1.23	80.5557
53	1	1450	46.2919	158	36	149.35	2.74	5.75	3.15	10.02	3.44	0.438399	4.52717	0.799615	5.96584	8	164	60	22.3081	1	2		5.11	151	49.4	4.37	94	4.06	1.1	67.8874
47	1	1000	269.385	219.5	41.84	213.8	15.07	22.8	6.48	16.7	4.116	0.0527444	3.06901	0.402386	104.812	6	176	89	28.7319	1	2		5.76	152	51.1	4.35	95	4.09	3.88	106.511
48	1	1890	184.545	75.6	43.53	68.04	4.52	11.53	3.02	8.5	1.716	0.134442	2.42449	0.43054	18.7945	6	168	80	28.3447	1	2		5.16	168	56.8	4.1	86	7.54	1.03	104.623
66	1	3600	80.1969	172.8	52.884	180	4.32	27.072	3.528	16.128	5.03568	0.45932	2.48543	1.38232	32.3838	7	173	94	31.4077	1	2		4.84	145	43.6	3.7	68.3	4.48	2.09	124.505
36	1	2000	232.754	191.8	38.86	181.6	4.22	23	5.1	9.8	3.298	0.327156	1.91134	0.978573	29.6963	6	168	54	19.1327	1	2		5.3	142	50.4	3.69	72	3.99	1.04	95.3545
55	1	1470	174.084	206.2	66.21	174.16	6.06	6.98	3.01	7.5	2.343	0.099029	3.39706	0.376833	16.92	6	170	56	19.3772	1	2		4.95	131	46.7	3.29	84	3.66	0.63	69.2747
62	2	1050	52.6418	193.7	43.35	184.28	10.64	16.63	4.8	5.6	2.29	0.0734767	2.80231	0.442545	58.9692	6.5	154	57	24.0344	1	1		4.99	167	49.4	7	87	6.12	2.22	53.1026
36	2	1850	19.1774	206.5	36.5	214.6	5.7	12.84	2.72	9.66	3.96	0.480157	1.7745	2.02653	27.6467	5.5	152	56	24.2382	1	1		5.18	174	49.8	6.96	102.3	4.49	1.39	59.1577
48	2	830	16.1944	166	73.8285	159.36	3.4113	26.9003	1.9173	8.17	4.47038	0.220227	3.19129	0.553486	23.8198	5.5	154	40	16.8663	2	1		4.2	133	39.2	6.81	44.8	4.56	0.75	85.3563
47	2	800	98.4942	131.84	25.52	154.96	2.848	7.8	4.112	5.864	1.7456	0.129218	1.84864	0.287159	9.20725	5	161	68	26.2336	1	1		5.15	157	45.3	6.8	54.2	4.27	1.53	121.243
48	2	1200	19.9108	243.6	87.5	303.6	3.73	16.22	4.73	10.9755	4.04	0.06708	1.34779	0.19711	21.8532	6.5	165	78	28.6501	1	1		4.65	142	44.6	6.7	78.4	5.09	2.01	95.1113
62	2	550	14.0678	111.6	32	109.45	3.82	14.24	1.99	6.25	2.59	0.0584467	0.366936	0.258822	26.5475	5	160	70	27.3437	1	1		5.09	138	49.1	6.69	84	3.25	0.77	67.5428
64	2	500	26.8614	102.65	29.47	87.45	1.54	9.495	2.125	5.31	0.5805	0.237217	1.25373	0.370812	5.91465	5	149.5	45	20.134	1	1		3.87	111	35.3	6.68	54	4.56	0.86	65.8109
71	2	1200	119.262	159.6	97	135.6	2.75	27.3	2.11	7.5	2.94	0.234653	2.87862	0.497636	19.5092	6	151.5	52	22.6557	1	1		4.28	132	39.2	6.66	61	6.02	1.61	61.1207
73	2	2200	17.4744	154.2	28.6	161.7	5.92	14.28	1.96	7.35	3.31	0.423744	2.23484	1.82528	29.6156	5.5	150	67	29.7778	1	1		3.89	120	35.8	6.65	55.8	5.93	2.21	83.5951
68	2	1400	11.497	124.3	36.7	125.02	1.51	10.61	2.48	5.52	2.4	0.310816	2.17822	0.415438	5.60483	5.5	155	53	22.0604	1	1		5.03	145	44.6	6.62	73.5	6.64	1.68	53.9494
69	2	1400	61.8795	159.6	54.5	189	2.8	5.66	6.54	7.9424	2.56	0.0775289	0.677578	0.200344	8.82907	5.5	154	59	24.8777	1	1		4.55	137	45.2	6.6	67.4	4.22	1.47	64.5827
51	2	2100	26.5751	106.9	34.3	105.84	5.08	18.4	2.9	7.85	3.1	0.448747	1.76946	1.70724	31.4597	6	156	53	21.7784	1	1		4.13	123	37.4	6.49	54	4.57	0.7	90.769
55	2	830	99.9232	162.7	45.3	155.21	5.18	20.82	2.81	6.45	3.08	0.296393	2.73596	1.04538	32.1014	6	136.5	46	24.6884	1	1		4.54	131	40.1	6.48	50	4.44	1.22	81.2592
60	2	1200	44.9037	160.56	35.184	133.44	2.928	18.72	1.92	11.304	0.954	0.470587	0.807387	1.40729	20.6588	5	161.5	71	27.2216	1	1		4.24	133	39.7	6.45	57.3	4.61	2.79	103.005
53	2	1600	73.8697	205.4	26.99	213.12	4.35	8.42	4.8	7.3	2.4	0.159929	0.981183	0.572405	17.3472	6	166	60	21.7738	1	1		3.84	123	37.1	6.4	65	4.86	1.17	83.4493
29	2	1800	11.3893	121.7	73.6	156.24	3.13	26.28	5.31	14.11	4.27	0.5594	5.26148	1.03682	19.3386	6.5	173	80	26.7299	1	1		4.36	127	39	6.39	70.4	2.92	0.39	131.071
43	2	850	43.6478	132.6	53.6	158.95	2.11	20.93	4.92	10.55	2.4	0.107799	3.72138	0.156243	11.5893	5.5	162	50	19.052	1	1		4.7	144	43.6	6.3	66.2	4.47	1.58	76.1289
39	2	1400	94.6743	207.6	44.77	206.22	4.02	15.83	6.16	7.4	2.77	0.433891	3.12559	1.09314	19.672	6	158	66	26.4381	1	1		5.08	162	49.4	6.3	92	2.84	2.35	75.291
38	2	1230	40.8031	206.2	47.13	207.62	2.18	16.29	3.47	6.3	3.15	0.403932	4.01925	0.616936	9.91609	6	150	61	27.1111	1	1		4.65	104	33.8	6.3	95	1.58	1.84	68.0569
47	2	1600	15.076	197.4	49.9	191.52	3.23	16.98	2.62	10.77	3.66	0.454293	2.7369	1.08656	16.7891	6	160	60	23.4375	1	1		4.37	125	39.9	6.28	70.1	5.66	0.93	82.7145
39	2	900	43.6173	193	70.7	189.9	4.7	28.38	5.2	11.65	3.72	0.23577	2.23963	0.743826	37.402	5	160	69	26.9531	1	1		4.32	130	38.9	6.27	47	6.38	14.04	154.077
60	2	700	25.1827	92.5	20	94.36	2.73	9.5	1.67	6.56	1.44	0.0408489	2.30956	0.0929467	9.66209	6	146.5	45.5	21.2	1	1		4.43	131	40	6.21	26.6	4.62	0.46	142.195
43	2	3700	10.9585	371.8	107.7	423.65	5.22	26.9	6.44	9.8	5.41	0.570951	4.28552	1.66232	35.4005	5	166	69	25.0399	1	1		5.72	111	35.6	6.21	64.7	4.66	2.79	107.493
36	2	1600	73.2725	353.6	71.3	396.8	5.92	20.69	8.06	11.36	3.47	0.211893	4.57053	0.658104	33.2736	5	164	60	22.3081	1	1		4.73	142	45.5	6.2	59.2	2.83	0.56	109.529
45	2	2050	22.9066	133.5	45.8	131.4	5.86	20.58	4.51	8.51	3.95	0.456899	2.20523	1.77081	37.9357	5.5	156	50	20.5457	1	1		4.31	128	37.4	6.17	43.6	5.04	0.77	113.207
54	2	400	13.7356	94.32	24.644	83.04	2.1	5.148	0.784	5.808	0.466	0.138413	1.2657	0.315785	5.35959	5	148.5	60	27.2081	1	1		4.59	134	40.3	6.14	63.6	4.21	2.04	84.3059
44	2	2000	67.9612	286.6	66.94	258.8	5.32	17.26	5.3	8	3.31	0.397556	3.602	1.25081	27.4171	6	150	61	27.1111	1	1		6.01	156	54.1	6.14	100	4.56	1.32	60.8509
70	2	450	61.6099	49.5	43.8	41.85	1.92	14.41	2.7	8.06	2.43	0.158275	2.67848	0.244831	8.6158	6	150	45	20	1	1		4.3	131	41.3	6.13	66	3.82	0.84	49.5944
79	2	500	6.35514	76.7	27.465	58.25	2.875	15.435	2.655	9.765	2.86	0.160261	0.43868	0.519163	19.996	5	135	37.5	20.5761	1	1		4.27	132	39.8	6.12	59.4	5.36	1.32	40.0166
41	2	1100	122.114	184.8	81.9	169.4	2.68	27.95	6.8	14.09	4.17	0.266493	2.12314	0.513881	20.5046	4.5	163	71	26.7229	1	1		4.94	141	41.3	6.1	51.8	4.16	0.86	141.003
37	2	800	19.7434	115.2	36.5	151.2	3.5	21.63	4.95	7.33898	3.64	0.114542	0.644242	0.373266	28.944	6	158	58	23.2335	1	1		4.3	138	44.5	6.1	56.1	3.17	1.08	110.654
45	2	600	32.5987	149.4	47.6	168	2.93	15.68	3.15	6.95	2.31	0.0881867	3.43029	0.180876	13.6742	5.5	160	75	29.2969	1	1		4.92	147	48.3	6.1	59	4.05	1.07	125.487
54	2	900	84.6988	285.3	37.296	167.31	8.199	10.962	3.726	5.427	1.6452	0.16523	4.30515	0.749896	30.5862	6	153	50	21.3593	1	1		5.11	171	47.7	6.1	65.1	3.92	1.07	68.6362
47	2	1900	157.054	87.8	23.7	94.62	5.13	21.53	2.36	12.73	3.49	0.373266	0.985081	1.66949	39.8968	5	167	62	22.231	1	1		4.92	155	44.9	6.04	93.8	5.08	0.87	63.876
44	2	1400	16.2089	105.1	37.7	143.78	6.92	28.64	2.94	12.81	4.4	0.324893	3.16738	1.40752	53.1289	5	163	73	27.4756	1	1		4.47	136	39.5	6.01	65.4	6.09	2.38	111.348
58	2	2450	30.3446	240.3	61.9	232.75	1.96	16.71	2.87	9.78	2.5	0.391646	1.50393	0.694757	10.9655	5	150	61	27.1111	1	1		4.08	122	37.8	6.01	75.6	6.31	1.69	68.7523
40	2	2200	10.6869	200.6	25.2	206.8	5.76	13.35	4.11	8.76	2.25	0.456182	2.05917	1.78896	27.8886	7.5	153	50	21.3593	1	1		4.04	124	36.5	5.99	60.4	3.49	0.47	86.0199
44	2	1600	17.5328	131.4	69.7	144.96	2.88	17.18	5.58	8.75	3.14	0.457529	6.17662	0.758799	12.7231	5.5	161	66	25.462	1	1		4.75	152	44.3	5.95	51.4	5.44	1.25	128.091
46	2	1100	10.4383	168.4	34.5	179.19	3.6	10.41	3.54	7.14	2.07	0.259942	3.40129	0.626194	12.8176	5	155	58	24.1415	1	1		4.35	133	39.2	5.93	62.1	4.56	0.57	91.2284
54	2	2000	80.2194	232	47	250	4.5	12.92	4.16	7.3207	2.16	0.167644	2.38073	0.516773	20.3308	6.5	153	60	25.6312	1	1		4.56	129	40	5.9	48.6	4.86	1.65	110.326
56	2	1250	49.3971	203.8	52.4	232.5	4.41	13.19	5.91	6.56	2.48	0.121	3.71777	0.318743	18.4646	5.5	164	72	26.7698	1	1		4.52	139	44.4	5.9	55.3	4.56	0.98	113.646
40	2	1000	64.3242	216	34.6	232	2.68	11.68	4.06	7.26744	1.64	0.161167	1.45289	0.359397	12.01	5.5	163	54	20.3244	1	1		4.44	138	44.3	5.9	57.1	2.85	0.61	98.2705
43	2	1500	12.709	192.8	44.6	185.55	3.08	20.18	2.9	11.91	3.99	0.558283	2.11459	1.34147	18.9594	6.5	160	61	23.8281	1	1		5.95	123	39.1	5.84	61.9	4.48	0.52	99.3291
39	2	1250	28.1031	130.6	26.8	144.38	1.91	16.29	2.25	9.05	3.46	0.374819	2.18993	0.616756	9.71943	6.5	153	52	22.2137	1	1		3.6	116	35.1	5.83	57	3.08	0.94	95.7449
40	2	650	30.4974	119.34	27.4105	126.23	3.4645	11.128	2.574	8.853	2.62015	0.226641	1.63137	0.645625	14.9305	5	165.5	62	22.6358	1	1		4.77	148	43.9	5.82	62.4	4.97	0.91	103.246
47	2	1600	28.92	158.2	54.4	191.04	6.11	33.14	6.53	10.66	5.41	0.465013	3.28651	1.63549	51.1258	6	161	52	20.061	1	1		3.65	114	33.9	5.8	44.2	4.48	0.74	113.692
54	2	650	42.9285	124.8	18.7	139.75	6.97	10.69	3.85	6.52	1.86	0.0525056	6.32848	0.190265	23.3862	5.5	154	72	30.3593	1	1		4.55	137	45.2	5.8	50.6	4.06	1.12	127.159
50	2	900	50.8491	202.5	46.7	241.2	5.64	13.96	4.95	10.08	2.79	0.07233	4.92753	0.224927	23.6286	5.5	158	84	33.6485	1	1		4.76	152	50.4	5.8	60.9	4.57	0.77	128.994
52	2	1800	40.9532	258.7	51.9	271.26	5.69	16.7	3.83	8.98	3.85	0.37854	5.62566	1.18786	26.3338	5.5	152	61	26.4024	1	1		3.8	119	35.2	5.8	63.6	4.19	0.53	87.7043
58	2	850	38.9276	117.8	20.1	114.66	3.82	16.25	2.09	7.18	2.77	0.0378722	0.194615	0.191689	33.0557	5	152	50	21.6413	1	1		4.55	95	29.5	5.76	46.8	3.73	0.91	91.034
58	2	750	16.1916	115.5	29.205	114.6	6.4125	15.885	2.2875	11.1375	2.80125	0.125625	0.208695	0.957067	55.845	5	149	38.5	17.3416	1	1		4.84	140	43.4	5.75	66.5	6.52	1.04	49.3308
75	2	1170	85.1127	91.3	48.6	85.41	0.71	4.72	1.31	6.08	2.17	0.168896	1.75981	0.135513	1.47975	6	150.5	51	22.5163	1	1		3.72	120	36.4	5.74	59	4.71	0.92	58.3844
40	2	1700	30.21	123.9	29.9	123.12	2.26	15.6	1.69	9.1	2.75	0.378647	0.798008	0.927421	13.8152	5	175	80	26.1224	1	1		3.99	122	37.6	5.73	90.3	4.47	0.72	92.0593
56	2	1750	68.0126	98	33.4	89.25	2.42	16.84	2.03	8.26	2.65	0.264581	1.90471	0.554473	13.1775	6	153.5	66	28.0109	1	1		4.37	127	38	5.72	52	4.69	2.12	110.786
37	2	800	8.51064	112.2	28.7	122.48	6.73	10.31	3.57	7.37	3.08	0.153813	1.82945	0.717588	28.1494	5	151	45	19.736	1	1		3.77	113	35.1	5.72	59.4	3.53	0.34	81.0828
48	2	2360	211.404	243.6	65.4	240.72	2.19	15.58	2.88	9.4	3.323	0.327332	4.45401	0.501752	9.46234	6	155	63	26.2227	1	1		4.81	121	42.5	5.71	69	4.67	1.79	87.2861
36	2	1400	203.617	242.8	79.9	231.28	3.57	21.5	5.19	11.3	3.76	0.502631	4.15209	1.09909	20.2808	6	158	58	23.2335	1	1		4.58	139	42.4	5.71	86.6	4.69	1.32	72.3784
47	2	650	30.9412	120.9	34.6	149.5	2.57	12.23	4.09	8.92	2.53	0.0821383	2.25758	0.160347	10.8586	4.5	155	55	22.8928	1	1		4.3	142	50.1	5.7	54.4	4.27	1.11	97.704
52	2	700	60.8464	118.51	25.7	114.2	5.5	13.03	2.71	8.97	2.86	0.0508589	1.20053	0.227108	29.0704	5	152.5	64	27.5195	1	1		4.2	131	40.2	5.7	57.2	5.21	1.01	102.313
44	2	1750	133.045	237.125	93.5025	293.825	3.675	20.79	6.7725	13.09	3.213	0.41685	4.43928	0.891409	20.1622	6	151	60	26.3146	1	1		4.31	156	42.2	5.7	61.4	4.16	1.65	97.4809
67	2	750	66.7073	119.1	31.08	148.425	3.8775	15.8775	3.42	6.945	1.2135	0.0440167	1.70404	0.131939	21.413	5	138	48	25.2048	1	1		5.1	182	49.1	5.7	63.4	4.36	1.28	57.4302
54	2	800	-2.78204	182.4	42.4	216	4.06	16.63	5.15	6.61972	2.85	0.228773	2.60846	0.61791	21.3377	5	160	59	23.0469	1	1		4.82	164	45.6	5.7	64.4	4.52	1.23	81.871
72	2	900	42.9636	173.7	39.3	181.8	1.78	13.89	2.99	5.83	0.57	0.03214	0.533794	0.0657167	10.6916	6.5	156	62	25.4767	1	1		4.83	149	50.1	5.7	65.6	5.04	3.02	66.7825
33	2	2900	78.7902	252.6	39.73	257.81	2.35	13.54	4.03	6.6	2.53	0.255168	1.47811	0.508078	11.5322	6.5	153	49	20.9321	1	1		3.92	118	36.7	5.7	94	2.16	1.18	57.9586
74	2	800	21.8318	153.12	19.424	146.72	4.688	14.456	3.184	9.104	3.7848	0.176764	1.65722	0.630643	24.7053	6	148.5	43.5	19.7259	1	1		4.26	124	38.1	5.69	45.4	6.57	1.12	65.7117
40	2	800	16.8098	134.1	46.8	145.6	3.72	24.62	4.61	11.89	4.39	0.271236	4.32009	0.617348	23.1185	8	150	68	30.2222	1	1		4.51	134	40.3	5.69	59.7	6.13	1.6	118.359
50	2	550	38.0025	105.2	23.9	104.28	1.93	15.34	2.67	9.19	2.5	0.110299	2.31452	0.177198	9.31983	5	148	55.5	25.3378	1	1		4.59	141	41.4	5.64	66.9	4.99	1	77.5845
66	2	1830	128.438	166.5	52.6	166.53	4.58	20.37	3.59	7.76	3.39	0.387492	4.5625	1.06938	25.0182	6	146	50	23.4566	1	1		4.67	143	44	5.63	57	5.49	1.29	67.4516
50	2	2300	33.5562	170.4	82.9	185.61	3.59	14.63	5.86	9.18	2.89	0.695929	4.25488	1.49872	15.5068	5.5	161	52	20.061	1	1		3.62	106	33.8	5.63	61.8	3.96	1.29	78.6906
42	2	2200	40.5106	310.6	78.3	314.16	6.49	33.51	6.31	12.28	5.76	0.587302	3.70494	2.12516	53.6592	7	170	67	23.1834	1	1		4.26	124	37.6	5.63	61.9	4.84	0.73	110.224
63	2	2200	46.189	102.1	37.5	98.56	1.83	14.37	2.77	7.13	2.91	0.443936	1.36591	0.762549	9.34618	5.5	147	55	25.4524	1	1		3.64	113	34	5.63	69.3	4.5	1.43	63.5018
64	2	1550	18.7471	186.5	50.2	222.89	4.05	14.62	3.58	7.64	3.29	0.234205	0.781386	0.85969	24.7482	6	157	50	20.2848	1	1		3.94	114	35.7	5.6	59.4	6.27	1.04	66.4757
63	2	1400	104.056	128.8	40.9	110.6	3.74	9.9	3.05	9.8	2.71	0.135644	0.788178	0.473828	17.2691	6	155.5	62	25.6408	1	1		4.72	136	42.8	5.59	69	4.81	1.43	71.895
60	2	750	26.8458	204.075	26.37	202.35	9.81	15.7275	3.465	9.585	1.41975	0.162858	0.252367	1.61801	84.1429	5	146.5	49	22.8308	1	1		4.2	131	39.7	5.57	65.4	6.08	0.74	62.2836
66	2	2770	120.573	213.3	72.2	193.9	2.3	19.83	4.04	10.11	1.66	0.307747	0.654326	0.719754	17.3258	6	154	51.5	21.7153	2	1		4.19	133	40.8	5.57	70	4.58	0.75	56.5727
53	2	1200	43.6744	142.8	25.3	162.12	3.82	9.25	2.21	7.06	1.73	0.18412	1.47387	0.592961	14.8625	6.5	163	73	27.4756	1	1		4.64	134	40.9	5.54	63.1	6.02	1.89	104.587
45	2	1700	40.7377	480.1	65.9	506.09	9.49	23.09	4.76	16.3	6.34	0.465196	2.13003	2.70621	69.3539	6	177	78	24.8971	1	1		6.16	119	37.7	5.53	73	4.3	2.17	105.478
66	2	700	80.1216	79.8	16.9	82.6	2.19	9.26	1.83	6.22	2.11	0.152258	0.75942	0.363691	9.36446	6	152.5	59	25.3695	1	1		4.61	143	43	5.53	98	3.93	0.7	46.2938
38	2	1950	28.8772	179.8	40.8	188.76	4.33	13.73	3.51	8.38	3.02	0.362938	3.18467	1.03693	19.2077	6	148	42	19.1746	1	1		4.22	124	37.1	5.52	52	3.9	0.72	85.6075
44	2	750	43.8543	119.85	10.425	113.475	7.7325	8.1525	2.6475	8.37	2.76975	0.216883	0.420902	1.6283	37.1746	5	161	49	18.9036	1	1		4.31	133	35.8	5.51	50.5	5.11	1.8	96.7925
61	2	1000	73.4354	223.7	28.9	208.5	4.57	10.43	3.46	7.5	2.46	0.0447	2.07406	0.147105	18.2903	5	159	48	18.9866	1	1		4.08	126	37.6	5.51	63.7	5.77	0.93	61.8578
43	2	1600	56.8879	294.4	82.4	307.2	4.94	11.01	7.6	8.53656	3.09	0.0887111	0.302858	0.43303	30.3366	8	160	64	25	1	1		4.11	128	40.1	5.5	41.2	4	0.98	156.574
41	2	900	48.3696	148.5	74.5	146.7	2.74	19.94	5.62	9.33	3.2	0.26889	4.564	0.45671	14.2235	6.5	158	62	24.8358	1	1		4.9	152	49.8	5.5	53.3	3.55	0.6	119.664
45	2	1000	49.0922	188	43.8	246	4.09	23.83	4.99	8.38	2.63	0.140933	2.05768	0.405066	29.0089	5	164	52	19.3337	1	1		3.7	118	37.8	5.5	54.3	3.01	0.85	94.535
59	2	1270	206.794	203.2	43.9	182.88	3.28	12.87	1.77	9.14	3.07	0.319447	1.17408	0.977289	16.6505	6	166.5	56	20.2004	1	1		4.64	142	43.3	5.5	59	3.64	0.66	79.8889
28	2	1400	140.021	115.64	55.454	121.1	3.528	13.944	7.784	9.24	2.2288	0.179184	3.66047	0.379911	15.1669	6	160	64	25	1	1		4.64	162	43.9	5.5	61.5	4.91	1	121.112
50	2	2660	98.8582	220.3	36.02	256.42	4.71	12.9	3.8	7.4	2.53	0.102912	2.17104	0.340051	21.7214	6.5	162	67	25.5296	1	1		3.92	118	36.2	5.5	86	3.79	0.7	72.8592
50	2	1200	44.1337	113.4	71.9	133.56	3.43	25.51	4.72	7.55	2.68	0.44016	2.71141	1.03386	23.8506	6.5	159	53	20.9644	1	1		4.16	129	40.8	5.49	58	5.78	1.24	85.4586
60	2	1600	80.703	141.6	39.1	163.2	4.61	21.6	4.66	10.32	4.92	0.21568	6.037	0.545395	24.8193	5	157	67	27.1816	1	1		4.69	143	44	5.49	68.8	5.87	1.54	80.9547
38	2	2300	28.7964	190.4	37.3	204.7	3.68	8.56	3.89	9.25	2.95	0.50623	2.66413	1.29606	12.0158	5.5	150	55	24.4444	1	1		4.22	135	40.6	5.42	51.3	4.95	0.76	113.635
62	2	2200	13.3279	265.8	45.1	278.74	2.84	10.54	3.17	7.57	2.42	0.428853	3.06345	0.877773	10.2441	5.5	151	54	23.6832	1	1		4.46	129	38.2	5.42	61	5.05	1.38	71.7504
34	2	1500	13.9058	229	38	237.6	5.5	12.76	2.56	8.76	3.14	0.385883	2.80941	1.43898	24.1678	5.5	158	52	20.83	1	1		4.03	127	37.3	5.41	52.5	5.21	1.11	109.098
38	2	800	45.3616	113.6	32.1	141.6	1.7	11.23	5.24	7.67851	2.09	0.0443289	0.207492	0.100365	10.5955	5	163	58	21.83	1	1		3.7	114	36.3	5.4	53.6	4.16	0.57	114.691
49	2	650	26.3323	129.4	69.5	125.45	1.94	21.04	4.26	11.88	2.38	0.473951	3.90894	0.644295	10.528	6	160	63	24.6094	1	1		4.51	134	41.5	5.4	54.4	4.31	0.97	109.509
72	2	730	29.028	134.3	21.8	137.97	4.14	15.61	1.72	5.95	3.68	0.110076	0.78875	0.4485	26.4765	6	148	51	23.2834	1	1		4.63	134	41.9	5.39	44	5.44	1.11	81.9015
51	2	1000	52.1191	145	44.3	166	2.81	22.67	1.48	9.85	3.79	0.408344	3.13329	0.903167	17.2349	6	153	61	26.0584	1	1		4.42	136	41.4	5.39	53	4.57	1.41	106.441
61	2	850	50.8411	146.625	25.585	156.4	4.1565	13.4895	1.53	7.242	2.58655	0.222511	2.55875	0.712088	18.9717	5	157	47	19.0677	1	1		4.07	130	38	5.39	54.7	4.66	1.34	70.5348
28	2	3100	82.9406	145.7	36.7	164.3	3.29	15.44	2.94	11.19	3.39	0.278104	1.51769	0.758525	18.0257	6	159	50	19.7777	1	1		4.18	126	38.9	5.38	62	5.76	1.86	93.856
61	2	1350	18.3562	249.8	56.1	241.78	5.12	22.49	5.26	13.82	4.03	0.491115	4.93533	1.39734	29.7389	4.5	151	52	22.806	1	1		4.03	130	37.6	5.38	63.7	3.56	1.96	67.0126
71	2	1400	50.5155	86.8	24.6	84	2.14	14.42	3.12	7.01	2.38	0.148851	1.05573	0.304228	11.6623	6	144.5	58	27.7774	1	1		3.94	121	38.1	5.38	82	7.09	1.91	50.7141
59	2	600	23.4354	89.5	32.2	85.5	3.23	16.76	2.31	5.81	1.19	0.0022	3.19549	0.00516298	16.129	5	160	54	21.0938	1	1		5.74	106	33.1	5.37	54.8	4.87	0.68	82.94
48	2	1600	277.088	228	49.07	223.52	2.98	13.76	3.9	7.5	3.216	0.268533	2.02215	0.611664	14.124	6	158	64	25.6369	1	1		6.11	148	51.3	5.37	56	3.37	1.42	109.256
62	2	750	141.328	154.5	43.7	158.25	5.36	14.88	2.2	9.2	2.88	0.0957083	2.05952	0.38081	27.8581	6	158.5	57	22.6891	1	1		4.11	121	37.2	5.35	61	4.83	0.9	75.7365
63	2	2030	69.5745	40.6	22.5	48.72	1.71	21.5	1.16	7.08	2.06	0.336055	2.0709	0.552354	10.6037	5.5	166.5	54.5	19.6593	1	1		4.19	129	38	5.34	68	4.39	1.13	64.1274
50	2	550	27.7471	108.46	23.5015	98.67	0.869	14.9765	2.013	8.3325	0.91245	0.357213	0.256521	0.492737	6.05885	5	143.5	41.5	20.1532	1	1		4.02	75	26.4	5.32	54.4	3.63	0.35	71.344
42	2	1300	52.4885	306.8	121.9	321.1	6.54	28.02	5.81	12.22	4.9	0.159423	3.82472	0.582296	47.4299	5	157	62	25.1532	1	1		4.85	150	46.5	5.3	45	4.25	1.01	140.304
35	2	1820	63.4559	211.7	33.34	220.22	2.11	9.37	3.31	7	2.59	0.207804	1.84368	0.368638	7.5987	6.5	157	50	20.2848	1	1		4.13	100	31.8	5.3	83	7.47	2.11	65.7275
67	2	600	35.1366	139.8	20.1	158.4	1.89	5.45	3.85	5.87574	1.57	0.03328	0.254103	0.0817398	6.87015	5	148	52	23.74	1	1		5.08	147	46.6	5.3	84.4	5.2	1.09	46.7358
62	2	1800	52.8295	148.3	48.3	154.8	2.99	12.31	3.89	7.42	2.48	0.31034	2.01388	0.709741	13.1226	7	148	50	22.8269	1	1		5.06	146	45.9	5.27	62	5.68	1.89	65.364
49	2	1350	89.7819	309.4	61.2	332.37	4.58	29.34	4.25	17.14	6.52	0.552255	3.10986	1.62494	34.872	5.5	155	51	21.2279	1	1		5.19	106	34	5.24	69.3	4.29	1.65	69.5895
46	2	1050	33.0231	81.585	25.809	78.33	4.872	16.8525	2.8245	9.219	0.9702	0.318418	2.31489	1.10597	26.8091	5	154.5	49.5	20.7371	1	1		4.54	133	38.5	5.21	51.3	4.39	2.14	94.25
57	2	1250	37.6757	169.5	43.9	169.62	2.62	19.14	3.64	7.7	2.48	0.253819	2.40137	0.503784	14.9805	5.5	155	52	21.6441	1	1		4.78	146	41.9	5.21	69.8	5.22	3.59	64.2527
51	2	950	56.5602	215.6	50.5	241.3	5.02	23.94	5.26	9.7787	4.26	0.157953	2.69748	0.50486	34.3261	5.5	151	78	34.209	1	1		5.01	149	49.7	5.2	56.7	5.31	1.48	127.223
58	2	1450	101.455	88.45	50.982	75.4	4.9445	19.285	2.552	8.83	2.77791	0.248578	2.03154	0.910664	30.7239	6	156	58	23.833	1	1		4.48	140	42.5	5.19	51.3	7.55	2.43	96.3363
82	2	1650	104.393	156.8	72.4	160.05	2.57	15.23	2.01	6.5	2.53	0.244768	3.79473	0.464168	11.4119	6	155	55	22.8928	1	1		4.45	145	43.2	5.17	80	7.22	1.87	41.4349
62	2	770	44.7645	157.1	33.7	145.53	3.34	13.53	2.82	6.01	0.75	0.124834	2.20905	0.319084	15.4936	6	142.5	46	22.6531	1	1		4.29	129	39.2	5.16	57	5.65	2.99	65.4099
59	2	1000	138.671	178.1	28.24	169.5	5.04	5.7	3.28	5.8	1.802	0.108567	1.77156	0.40418	13.7315	6	156	49	20.1348	1	1		5.16	127	46.6	5.16	71	3.64	0.43	58.0883
44	2	2200	59.3497	219.1	31.6	271.48	5.98	3.28	5.7	8.71	3.54	0.342393	4.24956	1.13604	9.40133	5.5	156	55	22.6003	1	1		4.52	132	40.1	5.15	58.4	4.07	0.66	93.9478
55	2	1200	19.3313	178.9	60.4	175.08	6.19	15.41	4.85	8.47	3.09	0.313013	3.32405	1.15055	30.2631	4.5	156	50	20.5457	1	1		4.27	129	39.2	5.13	74.2	5.58	0.57	59.5183
55	2	400	14.6598	80.92	15.876	78.6	4.64	9.004	1.16	5.396	1.5724	0.112804	0.260933	0.676409	25.3892	5	151	43.5	19.0781	1	1		4.21	123	39	5.11	53.4	4.66	1.08	71.9503
40	2	1700	4.3921	179.4	52.5	189.04	7.19	15.62	3.03	8.84	3.22	0.411816	5.99751	1.59517	31.8683	7	155	53	22.0604	1	1		4.16	123	37.2	5.11	56	4.37	0.58	98.3453
41	2	800	45.163	182.4	43.6	212	3.53	8.93	4.74	6.42	1.72	0.0513778	3.20488	0.119101	11.4085	5.5	153	53	22.6409	1	1		4.11	128	40.1	5.1	55.4	4.22	0.86	98.4163
38	2	1150	51.2684	122.4	27.6	139.5	3.63	13.79	3.78	5.9	2.72	0.460473	0.598593	1.62419	22.2867	6	164	61	22.68	1	1		3.68	135	36.9	5.1	67	2.42	0.65	96.4986
25	2	2000	61.8433	167.8	43.5	157.6	5.38	13.64	3.82	6.4	3.234	0.359311	2.41931	1.29553	25.4827	7	162	45	17.1468	1	1		4.04	135	39.3	5.1	80	2.81	0.71	67.2181
40	2	1650	76.4943	230.3	55.56	237.11	4.03	10.61	4.04	6.7	3.571	0.233952	1.95255	0.689071	16.3769	6	164	69	25.6544	1	1		4.82	142	42.5	5.1	80	2.7	1.22	89.6241
46	2	1820	77.8595	237.7	43.17	206.75	6.35	17.98	3.57	7.2	3.44	0.418883	1.02214	2.11539	43.8627	6.5	160	80	31.25	1	1		4.94	161	47.9	5.1	81	2.78	1.93	96.4714
29	2	1200	143.002	76.7	22.06	92.16	1.76	12.48	2.98	6.5	2.458	0.03392	0.486494	0.070146	9.98412	6	168	77	27.2817	1	1		5.28	124	43.6	5.09	42	4.7	1.22	211.461
54	2	950	91.0092	125.4	71.2	103.55	4.35	21.57	2.98	7.81	3	0.212705	2.70826	0.644749	27.3537	6	164	60.5	22.4941	1	1		4.25	128	38.8	5.08	61	4.15	0.88	88.6318
57	2	1600	59.051	110.9	39.2	124.8	4.91	13.14	1.84	6.9	2.8	0.300836	2.0263	1.14016	23.3243	5	150	56	24.8889	1	1		4.54	138	41.2	5.07	52.4	6.21	1.51	92.1723
48	2	1250	16.4917	120.2	21.2	133.75	3.9	11.72	2.26	8.36	2.7	0.345958	2.83234	0.979338	15.7375	5.5	160	53	20.7031	1	1		5.75	115	36.7	5.07	61.9	5.75	1.03	81.8538
46	2	1200	62.8414	150.7	36.18	136.55	1.46	12.73	2.39	6.8	1.914	0.17956	2.92037	0.219706	5.79197	6	159	67	26.5021	1	1		5.59	141	48.3	5.06	53	4.73	0.88	123.479
68	2	3450	192.105	683.1	171	648.6	5.59	34.53	6	9.59	4.82	0.443248	5.60717	1.29942	42.9928	5.5	154	61	25.721	1	1		4.99	141	43.8	5.06	53	5.12	1.39	86.1097
60	2	1450	145.223	111.6	27.3	114.55	6.08	19.1	3.61	9.86	4.37	0.538079	2.73823	2.10649	35.866	5.5	147.5	47	21.603	1	1		4.63	138	42.6	5.05	60	5.2	1.44	65.1182
43	2	1100	1.33739	154.6	57.6	168.96	4.26	20.14	2.99	8.62	3.45	0.432007	3.824	1.19217	23.7948	5	150	58	25.7778	1	1		4.1	127	38.8	5.05	73.2	4.5	0.9	79.8646
61	2	770	76.4963	134	29.2	126.28	9.02	24.92	2.47	9.59	1.85	0.0404336	2.18132	0.242579	68.9584	6	160	55	21.4844	1	1		4.83	143	42.6	5.04	59.3	5.96	1.16	76.1379
30	2	1340	130.758	112	16.15	115.64	4.41	7.77	2.29	6	1.856	0.132764	1.70178	0.465383	14.9053	6	155	50	20.8117	1	1		4.75	121	42.7	5.02	44	3.63	1.66	129.89
55	2	1650	38.8892	206.25	76.4115	219.45	6.93	31.7955	3.069	11.4345	4.50269	0.219578	1.53939	1.11053	66.1374	7	157	68	27.5873	1	1		3.88	117	36.4	5.02	50.8	4.33	4.69	118.231
48	2	1100	97.0482	156.2	57.3	159.5	3.99	25.02	2.39	9.94	3.69	0.24607	4.16256	0.64802	25.389	6	158.5	63	25.0774	1	1		4.14	128	38.6	5.02	58	5.36	1.31	103.84
38	2	1520	58.637	190.8	45.63	185.9	2.68	14.36	5.37	7.5	2.56	0.180711	3.73677	0.316557	11.4892	6.5	162	55	20.9572	1	1		4.23	133	41.3	5	84	2.44	0.62	69.3984
63	2	650	13	70.72	11.739	69.81	2.4635	7.6765	0.858	6.669	1.9682	0.214189	1.79175	0.512086	7.84506	5	163	55	20.7008	1	1		4.09	131	39.8	4.99	42.4	4.72	1.01	103.789
22	2	1310	148.878	139.4	32.29	150.78	4.43	16.64	5.31	7.1	2.932	0.1788	1.92685	0.553413	24.8981	6.5	162	50	19.052	1	1		4.42	115	42	4.99	78	3.97	0.62	78.6001
72	2	1150	88.9534	172.5	35.3	170.2	2.63	8.81	2.85	7.35	2.89	0.147315	1.36574	0.342	9.78224	6	143.5	49	23.7954	1	1		4.21	128	38	4.97	66	6.18	0.97	52.4598
56	2	2860	277.306	163	32.72	168.45	9.9	15.97	4.86	8.9	3.15	0.122408	1.27793	0.82356	62.0895	6	157	64	25.9645	1	1		5.07	126	44.7	4.97	104	6.97	1.99	53.7145
29	2	1630	148.035	182.7	35.55	164.3	5.82	9.62	4.14	5.4	1.725	0.13069	1.93436	0.523695	22.7017	6	154	58	24.4561	1	1		5.07	128	43.2	4.93	59	1.93	0.84	113.387
57	2	2610	214.046	184.8	51.55	168.87	3.86	21.79	3.81	7.6	3.335	0.08758	0.9963	0.29051	29.6092	6	161	64	24.6904	1	1		5.14	126	43.1	4.93	105	5.74	1.13	52.5696
68	2	500	4.27692	93.5	18.335	99	4.08	12.075	1.695	6.065	2.55495	0.0845333	0.715701	0.348194	22.2053	5.5	139	52	26.9137	1	1		4.22	128	37.3	4.92	55.5	4.78	1.91	70.0985
35	2	1100	26.0736	140.8	48.1	141.9	2.28	5.12	4.65	6.02455	2.41	0.0607567	0.197845	0.180448	8.45066	7.5	157	57	23.1247	1	1		4.83	147	49.2	4.9	47.5	4.68	2	130.929
59	2	600	78.0738	114	38.1	104.4	5.05	16.03	2.59	6.17	2.31	0.0868933	2.27153	0.315606	27.0015	5.5	151	42.5	18.6395	1	1		4	129	39.4	4.89	46	4.93	0.91	77.7646
37	2	920	179.471	95.1	26.6	94.67	3.86	8.51	3.32	7.5	2.426	0.0349804	3.82499	0.0877451	11.7152	6	156	61	25.0657	1	1		5.14	139	46	4.89	80	4.99	1.15	81.6099
57	2	750	27.6316	103.275	17.835	80.925	6.2625	8.73	3.6825	5.7675	2.60775	0.27335	0.991742	1.36843	26.2196	5	160	62.5	24.4141	1	1		4.32	131	39	4.88	54.6	5.25	1.87	98.7259
45	2	700	4.50746	122.3	45	156.17	2.65	19.26	2.95	8.97	3.26	0.323229	2.78581	0.642907	14.7849	5.5	162	52	19.8141	1	1		4.05	117	34.7	4.88	65.9	4.04	0.94	77.8946
60	2	750	12.1385	105.75	29.055	128.25	2.715	15.495	2.58	5.835	2.44612	0.226142	1.98311	0.502709	13.9468	5.5	159	61	24.1288	1	1		4.86	139	42.4	4.87	51.8	4.41	1.18	97.8939
39	2	1300	12.2509	347	76.9	333.97	3.65	30.11	4.08	16.76	6.65	0.529143	2.82814	1.32029	28.3875	6	165	65	23.8751	1	1		4.22	118	35.7	4.87	54.8	3.35	1.72	124.486
42	2	1710	213.195	285.6	72.4	294.12	3.63	31.24	3.9	11.51	4.44	0.162773	5.11334	0.356813	25.7237	5	160	60	23.4375	1	1		4.2	128	39.7	4.86	83	3.16	0.71	73.6148
62	2	2400	79.136	285.6	79.9	273.6	2.3	18.89	2.81	8.71	4.38	0.283493	2.69735	0.507134	12.6154	6	155	58.5	24.3496	1	1		4.68	141	42.3	4.82	74	5.83	2.4	64.0744
43	2	2070	101.121	267.9	51.25	258.13	4.18	14.26	6.15	7.6	3.33	0.224434	2.8262	0.597485	19.4526	6.5	156	70	28.764	1	1		4.74	144	42.7	4.8	63	3.05	4.55	111.994
20	2	1050	53.9027	44.8	28.94	30.87	3.42	8.99	4.75	6.3	2.49	0.236355	1.62693	0.619187	12.6894	6.5	155	51	21.2279	1	1		4.12	137	41.9	4.8	75	2.49	0.48	84.7922
60	2	1150	55.8879	146.855	17.204	143.405	4.186	21.0105	2.7485	8.188	4.1147	0.359924	1.98884	1.14161	27.4149	5	159.5	69	27.1224	1	1		4.53	139	41.1	4.76	50.4	4.81	1.01	113.808
25	2	2130	197.276	291.8	41.51	278.4	5.09	13.85	4.22	9	3.46	0.268664	1.16018	1.07399	28.1173	6	155	67	27.8876	1	1		4.89	124	42	4.75	92	2.84	1.01	87.0263
37	2	1600	79.1564	180.8	49.5	255.68	2.37	22.05	3.7	10.51	3.59	0.464107	2.81793	0.815863	14.3899	6.5	163	56	21.0772	1	1		4.62	136	41.5	4.74	58.2	5.1	1.17	102.984
48	2	1200	57.891	184.8	50.3	175.32	5.26	20.84	4.07	8.09	1.26	0.14232	1.99012	0.521637	34.8003	5	146	51	23.9257	1	1		5	112	36.9	4.74	60.7	5.29	1.54	80.3221
41	2	940	145.628	103.3	26.89	97.85	2.15	14.24	2.09	8	2.325	0.190956	2.57292	0.337948	9.72203	6	162	65	24.7676	1	1		5.11	120	42.7	4.73	92	6.03	1.47	72.6819
57	2	2200	88.5286	246.4	48.3	272.8	5.94	13.95	7.85	6.29	2.79	0.0857267	4.65675	0.266756	25.2472	6	154	52	21.9261	2	1		5.73	168	51.4	4.7	54.7	5.68	1.63	81.9898
58	2	1200	78.2204	74.4	28	72	1.72	13.4	2.06	7.2	2.38	0.597413	5.83228	0.733415	6.23014	5.5	150	47	20.8889	1	1		4.18	127	37.5	4.69	55	4.89	1.52	72.814
43	2	800	41.9684	112.5	29.6	130.72	2.51	9.6	2.46	6.62	2.61	0.26736	2.28861	0.54223	8.91256	7	160	51	19.9219	1	1		4.27	134	40.6	4.68	54	4.56	0.91	95.1949
48	2	710	33.6387	129.2	23.4	124.96	1.79	5.82	2.53	6.78	2.58	0.189972	1.75621	0.306397	4.61062	5	158	64	25.6369	1	1		5.01	134	45.1	4.68	98	5.2	1.57	62.432
45	2	1330	164.091	184.9	47.3	194.18	4.96	17.06	3.38	7.89	3.61	0.168304	3.69498	0.524004	25.1018	7	165	65	23.8751	1	1		4.28	121	40.1	4.66	78	3.7	1.21	82.2637
52	2	1300	20.7965	218.4	54.665	223.6	4.004	20.111	2.717	10.348	3.26339	0.254352	2.40519	0.746391	24.4072	5.5	158	62	24.8358	1	1		3.21	106	31.2	4.65	55.1	4.73	1.89	102.894
66	2	500	120	99.05	13.89	82.9	3.425	13.81	2.325	8.675	2.4475	0.0928056	1.77659	0.260129	16.8648	5	158	52	20.83	1	1		5.03	144	44.1	4.63	58.5	5.31	1.27	68.351
38	2	1150	44.0867	152.8	34.34	149.5	2.54	16.48	2.69	8.4	2.478	0.164246	2.09313	0.33946	13.414	6	169	57	19.9573	1	1		4.74	120	41.9	4.63	65	3.96	0.84	92.9453
61	2	1250	104.22	93.8	72.5	70	3.11	26.05	5.05	10.59	3.22	0.225278	2.19428	0.506451	22.7372	5.5	165	52	19.1001	1	1		4.97	143	43.5	4.62	73	5.42	1.72	58.4754
64	2	2100	92.0826	153.1	40.2	161.7	3.15	13.65	0.9	8.46	3.23	0.368503	1.61058	1.10244	15.5979	5	157	50	20.2848	1	1		4.58	132	39.9	4.62	82.6	5.91	0.43	47.8045
68	2	1530	39.6388	315.18	126.194	307.53	6.0129	31.671	5.0643	14.6115	5.07333	0.537251	5.4391	1.7204	44.0204	5.5	140	58	29.5918	1	1		4.21	125	37.9	4.61	47.8	4.5	1.16	90.7817
49	2	800	30.5261	156.8	77.3	188	2.94	12.74	4.29	10.1188	3.52	0.291538	5.64308	0.517914	10.7429	5	165	77	28.2828	1	1		3.7	118	37.8	4.6	50.9	4.9	6.41	143.047
47	2	1400	49.7606	235.2	42.9	253.4	5.57	13.13	7.6	8.85	2.6	0.2233	3.30947	0.71243	24.1866	5.5	163	57	21.4536	1	1		4.32	144	44.6	4.6	60.4	4.88	1.09	91.1982
34	2	450	40.1403	110	25.11	102.69	3.86	16.78	2.02	7	1.53	0.017055	0.912122	0.0622459	25.0997	6	159	80	31.6443	1	1		5.27	123	43.4	4.6	69	4.81	1.56	127.706
26	2	2140	211.743	243.3	46.11	270.71	5.2	12.3	4.41	9.8	2.587	0.219992	2.3478	0.762695	22.9933	6	156	61	25.0657	1	1		5.27	122	42.2	4.6	78	4.79	1.02	92.6415
54	2	1420	33.4598	182.2	36.78	206.89	2.75	12.24	4.56	6.5	2.57	0.126838	1.77106	0.272885	12.262	6.5	153	51	21.7865	1	1		4.07	121	38.6	4.6	92	4.66	2.6	49.5389
55	2	500	33.4734	90	26	104.2	3.4	13.26	2.98	7.22	2.51	0.0753611	2.28595	0.192783	15.4641	5.5	148	49	22.3703	1	1		4.38	130	38.4	4.58	55.9	4.83	0.55	77.4228
46	2	900	23.2513	129.6	42.2	147.6	2.07	12.41	3.84	9.4	3.07	0.48599	3.98453	0.703428	7.76836	7	150	60	26.6667	1	1		4.8	142	43	4.57	66.7	5.01	0.54	87.8656
66	2	1330	50.0573	141	43.5	148.96	0.9	19.51	2.58	8.64	3.39	0.183584	2.17059	0.158248	4.93833	6	156.5	57	23.2727	1	1		4.22	125	37.4	4.56	75	4.41	1.44	58.4401
48	2	2460	186.179	179	43.07	179.09	3.64	11.32	5.07	6.9	2.16	0.102555	3.74588	0.233818	13.4908	6	158	59	23.634	1	1		4.38	90	31.2	4.54	110	2.51	1.24	51.2758
77	2	750	18.1846	60	36.5925	69	0.84	11.67	1.395	5.4375	1.6176	0.195283	1.51342	0.18514	3.44043	5.5	138	49	25.7299	1	1		4.47	118	38.2	4.53	60.5	5.04	1.75	53.0209
64	2	930	26.9152	40.92	28.9695	22.32	2.511	12.4992	2.9853	6.8913	2.09203	0.10602	0.898404	0.258152	12.9311	5.5	155	59	24.5578	1	1		3.82	118	37	4.52	38.9	5.12	0.9	119.779
79	2	1030	17.6843	150.38	39.1812	153.47	1.8746	11.4742	1.6892	5.5311	1.86203	0.2407	0.819435	0.50096	9.07384	5.5	140	40	20.4082	1	1		3.92	124	38.1	4.52	49	4.64	1.55	51.7439
60	2	950	42.2844	206.2	51.3	191.9	4.55	21.38	2.02	8.84	3.41	0.211913	2.9322	0.68682	28.0747	5.5	160	66	25.7812	1	1		4.44	134	41	4.52	49	5.41	0.82	111.97
47	2	650	81.7495	135.8	34.8	156	3.07	15.13	2.48	10.85	3.04	0.185293	3.35232	0.408814	14.0842	6	158.5	62.5	24.8783	1	1		4.68	140	41.7	4.52	67	6.27	2.05	90.1475
47	2	1070	34.3367	211.9	41	201.16	4.46	25.13	2.2	8.13	2.69	0.145461	1.11381	0.567775	37.3454	5	160	60	23.4375	1	1		3.88	116	50.2	4.5	91	6.7	1.55	63.7175
49	2	2300	96.4425	125.1	56.5	102.58	2.12	16.03	2.12	6.67	2.04	0.240938	1.71224	0.46011	11.2875	5.5	150	60	26.6667	1	1		4.21	128	39.2	4.48	72.7	4.33	0.88	78.0412
53	2	1670	216.32	66	20.92	71.98	2.27	10.69	3.21	6.7	2.144	0.336412	1.36116	0.680883	9.57472	6	157	46	18.662	1	1		4.63	122	43.1	4.47	60	3.58	0.91	69.3093
29	2	1000	113.275	129.3	28.15	105.3	2.14	7.5	2.53	7	1.72	0.0765111	0.530911	0.18654	8.46754	6	157	51	20.6905	1	1		4.71	114	40.1	4.47	76	4.21	0.79	77.4008
28	2	730	131.737	120.5	16.96	124.25	2.1	8.14	2.8	6.9	2.182	0.127677	1.66059	0.235526	6.99577	6	166	68	24.677	1	1		4.77	118	41.5	4.45	61	4.67	0.82	129.737
48	2	2300	212.518	278.3	47.73	255.3	6.83	17.14	6.26	8.5	2.512	0.384458	2.31597	1.6118	38.9374	6	151	50	21.9289	1	1		5	130	43.5	4.44	61	1.97	0.77	78.3599
35	2	1800	96.2917	225.5	54.41	233.46	3.06	18.05	5.09	8.8	2.995	0.46004	4.08409	0.889066	15.2656	7	165	71	26.079	1	1		5.76	140	49.7	4.44	78	5.31	1.01	99.3159
54	2	2710	87.0519	197.8	65.72	204.61	4.36	20.49	7.8	7.8	3.82	0.415353	4.98448	0.982738	23.4144	6	169	68	23.8087	1	1		5.48	155	48.8	4.4	87	4.73	1.35	69.848
24	2	570	114.265	125.6	33.6	122.61	0.5	30.64	2.92	8.6	2.637	0.451155	1.99504	0.238235	3.6727	6	168	62	21.9671	1	1		5.17	123	43.7	4.38	83	3.53	0.85	90.0404
57	2	1700	154.545	102	52.9	103.7	7.51	14.52	2.72	5.49	2.4	0.175818	3.5047	0.805394	35.323	6	150	52	23.1111	1	1		4	107	35.9	4.37	89	3.2	0.34	50.3915
46	2	1650	123.201	232.6	99.7	211.2	3.05	22.31	4.44	9.95	4.31	0.414242	4.14794	0.808791	17.5898	7	153.5	82.5	35.0136	1	1		4.7	138	41.5	4.36	61	5.06	2.17	132.104
40	2	1500	226.846	217	52.23	227.25	7.17	13.05	4.28	9.2	2.883	0.13675	2.99366	0.590752	32.1935	5	156	68	27.9421	1	1		5.02	124	42.8	4.32	64	4.38	0.46	110.406
26	2	2590	101.46	218.9	81.3	180.78	3	16.19	4.25	8.8	5.13	0.268784	3.70518	0.53336	14.1223	6	150	65	28.8889	1	1		5.38	86	31	4.3	61	3.02	0.78	126.228
53	2	2300	147.073	324.3	52.39	310.27	4.21	15.64	4.9	7.8	3.22	0.538328	5.65354	1.27201	18.2037	6.5	161	71.5	27.5838	1	1		5.17	163	50.4	4.3	74	4.85	2.19	87.3493
31	2	1030	47.3256	242.7	38.09	249.16	2.42	14.3	3.54	7	2.724	0.406209	3.96644	0.67765	10.1488	6	154	54	22.7694	1	1		5.13	135	47.7	4.3	93	3.78	0.6	65.7662
61	2	1150	69.5878	104.4	32.27	108.1	3.27	12.35	5.39	6.6	2.684	0.283232	3.96576	0.578522	12.6399	6	158.5	49	19.5046	1	1		4.53	122	42.8	4.3	100	5.13	0.91	40.2243
56	2	2000	187.015	180	79.1	200	4.4	28.54	4.44	10.1	3.75	0.594756	5.15519	1.50605	29.6169	7	155	53.5	22.2685	1	1		4.26	128	39.5	4.27	66	5.08	1.25	70.7546
41	2	2630	96.1978	256.5	53.73	259.32	5.89	18.38	6.02	7.9	3.153	0.436463	0.299847	2.54539	52.5244	6	154	58	24.4561	1	1		4.77	118	41.5	4.26	89	4.88	2	67.0407
25	2	850	95.8007	151.7	50.83	119.6	2.33	9	2.97	7.2	2.03	0.243771	2.00349	0.467537	8.07903	6	151	48	21.0517	1	1		4.82	124	44	4.25	97	4.5	0.98	59.1334
34	2	1010	24.8256	104	46	95.95	6.06	28.4	4.47	9.94	4.97	0.104816	0.437451	0.597092	68.0862	7	162	50	19.052	1	1		4.9	137	43.3	4.24	92	3.53	0.72	59.8623
58	2	2200	55.8835	121	28.556	127.6	4.774	15.642	2.662	7.854	2.62944	0.289031	1.42613	1.10572	27.4317	7	150	42	18.6667	1	1		4.64	136	41.2	4.17	69.7	4.43	1.43	51.3447
29	2	1050	164.931	178	29.08	185.22	0.84	11.59	2.61	7.7	2.296	0.184123	1.64989	0.158872	3.36529	6	164	53	19.7055	1	1		4.54	118	41.5	4.16	80	3.4	0.67	76.4143
28	2	1130	19.229	93.8	37.5	98.31	2.54	24.23	1.71	7.03	3.01	0.120797	0.417052	0.375919	24.2581	7	160	65	25.3906	1	1		4.43	114	40	4.16	84	3.06	1.09	90.057
42	2	1470	32.413	145.5	68.8	179.34	2.32	7.23	3.5	10.29	4.42	0.581042	4.99804	0.890375	5.74626	7	160	50	19.5312	1	1		4.28	95	34.9	4.16	89	4.52	1.25	57.21
55	2	690	2.05714	109	52.8	93.84	1.5	6.41	2.37	6.33	1.9	0.304259	2.58292	0.391657	3.77983	8	156	53	21.7784	1	1		4.93	132	46.4	4.15	79	4.52	1.8	59.2561
48	2	970	28.377	60.1	13	79.54	1.64	6.81	1.37	5.41	1.73	0.186283	1.71498	0.30205	4.7088	6	156	60	24.6548	1	1		5	136	46.1	4.15	79	4.25	1.38	72.6069
46	2	1300	62.1079	232.8	53.1	225.81	5.34	10.01	4.94	8.4	3.18	0.221014	2.59454	0.756127	20.0742	5	160	55	21.4844	1	1		4.35	123	38.8	4.14	74.7	3.87	0.77	71.9177
69	2	520	24.7644	99.32	31.3352	96.72	3.0784	19.2504	2.1892	9.5056	1.36079	0.0536582	2.55656	0.127847	17.6507	5.5	154	70	29.5159	1	1		4.41	138	42.3	4.13	75.8	5.54	1.47	68.1323
28	2	600	42.1699	159.7	27.76	173.58	3.88	10.29	3.61	7.8	2.644	0.08216	4.12153	0.201579	13.2558	6.5	141	63	31.6885	1	1		4.59	129	45.5	4.12	83	3.34	0.81	88.3377
45	2	950	144.351	114	49.9	103.55	3.21	14.12	2.63	7.32	2.95	0.0934906	1.67796	0.247608	16.1646	6	158	48	19.2277	1	1		4.05	112	38.5	4.1	85	4.76	0.86	55.7457
48	2	600	10.7033	104.4	22.8	128.16	1.46	9.93	1.49	7.22	2.27	0.300873	2.50836	0.402876	5.01788	6	170	74	25.6055	1	1		3.84	116	36.4	4.09	85.3	4.71	1.14	82.9347
47	2	1460	204.33	252.6	59.6	230.68	6.39	11.88	4.83	8.09	3.54	0.389885	3.93579	1.41891	25.2306	5	160	57	22.2656	1	1		4.49	123	42.7	4.08	80	3.21	0.22	68.8547
21	2	1720	152.154	163.9	45.91	165.64	1.36	4.64	3.66	8.6	1.694	0.238927	2.46309	0.27169	2.7405	6	167	50	17.9282	1	1		4.74	119	41.1	4.08	87	3.81	0.46	71.0662
48	2	1230	5.82754	254.6	56.3	253.38	3.31	5.57	3.96	11.21	1.11	0.448103	3.20911	1.00527	7.65092	5	160	70	27.3437	1	1		4.22	121	40.3	4.08	87	3.29	1.14	76.9188
50	2	620	23.2826	159.3	31.1	146.32	2.97	12.31	1.61	5.52	1.73	0.180861	1.79547	0.468923	13.3312	6	168	65	23.03	1	1		4.07	127	38.8	4.06	94	4.05	1.6	64.6686
48	2	1660	250.277	235.7	54.8	209.82	2.24	5.56	0.2	8.1	2.998	0.369313	3.12087	0.859248	5.05986	6	160	73	28.5156	1	1		4.87	132	47	4.05	82	4.87	0.97	85.1064
28	2	870	74.8797	165.9	28.87	178.26	3.62	16.23	3.13	8.6	3.039	0.178302	3.35288	0.439332	17.6455	6	152	62	26.8352	1	1		5	113	40.1	4.04	69	3.51	1.47	104.575
37	2	1610	175.636	196.4	38.3	207.69	3.17	19.14	2.21	10.61	3.22	0.117387	0.518789	0.40669	24.9558	5	160	60	23.4375	1	1		4.21	108	37	4.03	90	3.5	0.71	71.3529
52	2	470	54.4074	89.2	30.4	74.07	3.85	18.53	3.98	7.8	0.905	0.0325188	2.54072	0.0871414	21.8595	6	157	64	25.9645	1	1		5.72	135	47.5	4.02	55	6.2	2.03	106.406
55	2	2350	108.731	164.5	48.2	157.45	4.23	13.72	2.96	8.84	2.98	0.326598	1.26299	1.14461	22.5283	7	155	52	21.6441	1	1		4.08	127	38	4.02	61	5.41	1.52	75.2936
55	2	1590	93.6984	228	59.55	198.75	2.19	17.52	5.33	5.4	2.8	0.384904	2.37019	0.629571	11.6538	6	158	57	22.8329	1	1		5.74	147	51	4.02	82	3.05	0.65	61.3968
70	2	1570	230.403	241.8	86.5	246.49	3.08	17.55	2.64	8.64	4.68	0.29687	3.04101	0.665996	15.9888	7	151	65	28.5075	1	1		3.78	123	34.8	4	93	4.3	1.24	50.8387
59	2	1600	53.1045	113.8	32.51	113.12	3.31	13.94	3.57	7	2.523	0.231396	4.47148	0.488619	13.6077	6	161.8	54.5	20.818	1	1		5.42	142	49.1	3.99	53	6.41	1.67	86.5508
75	2	1800	21.0462	55.8	42.354	50.4	0.81	17.262	1.602	10.548	3.5433	0.24432	0.269578	0.322965	6.14585	5.5	141	37	18.6107	1	1		4.31	129	39.6	3.99	61.6	4.12	0.79	40.5695
51	2	1640	48.5076	227.1	38.15	212.38	5.71	9.64	4.21	6.4	2.281	0.203068	3.31112	0.710049	20.0049	6	153.5	55	23.3424	1	1		4.87	128	45.8	3.98	70	3.71	1.74	72.6642
53	2	2250	70.8681	131.2	27.16	125.78	5.43	6.05	6.68	7.7	1.89	0.180575	3.25479	0.574832	13.7289	6	156	61	25.0657	1	1		4.54	119	42.8	3.96	56	4.19	0.62	98.4752
46	2	1150	219.385	242.3	39.87	236.44	7.26	15.3	6.72	10.1	3.14	0.094875	5.24691	0.346781	32.5973	6	159	67	26.5021	1	1		5.07	119	44.1	3.94	64	4.98	1.08	102.256
38	2	1290	65.534	159.1	30.06	163.19	2.1	12.51	4.18	6.2	2.485	0.193987	2.19495	0.320747	8.93812	6	137	55	29.3036	1	1		4.92	97	35.7	3.94	71	3.46	0.78	82.1051
42	2	1250	4.81366	137.5	26.6	151.25	1.95	7.19	1.68	5.88	2.42	0.277056	1.71874	0.506748	5.88412	5	164	62	23.0518	1	1		5.46	129	50.3	3.94	109	3.16	1.29	57.9238
48	2	1500	48.494	199.5	48.48	184.5	4.695	13.215	4.23	10.59	3.5415	0.193017	2.01752	0.638157	22.3414	5.5	158	65	26.0375	1	1		4.07	128	37.5	3.93	54	4.71	1.58	115.073
74	2	1130	38.0154	191.4	46.71	158.43	2.9	16.69	3.7	6.6	2.18	0.230369	2.48619	0.493193	15.068	6	156	49	20.1348	1	1		5.93	153	52	3.91	63	3.39	1.78	53.3415
50	2	1800	75.4403	250.2	58.9	334.8	1.48	23.15	4.64	10.13	3.53	0.05284	5.88839	0.0517584	7.76323	5.5	165	75	27.5482	1	1		3.7	118	37.8	3.9	49	3.8	0.84	143.144
51	2	950	80.337	135.9	41.42	138.32	4.02	16.55	4.48	9.8	3.541	0.149773	4.79801	0.356759	18.6271	6	159	83.5	33.0288	1	1		5.97	141	49.8	3.9	67	3.82	1.28	115.257
42	2	1910	39.8718	265.5	48.6	269.31	2.48	17.84	3.67	7.09	2.05	0.225253	0.497883	0.602922	18.42	6	163	43	16.1843	1	1		4.2	118	40	3.9	94	4.6	1.55	46.5835
34	2	1410	152.27	396.5	90.58	405.09	3.81	20.25	6.49	13.3	6.239	0.390131	6.08631	0.806381	19.3149	6	160	78	30.4687	1	1		5.19	136	46.6	3.9	98	4.63	1.33	87.6678
52	2	1570	39.0103	100.5	37.3	119.32	1.4	6.76	3.64	6.92	3.39	0.222085	2.37409	0.261039	3.70593	5	156	50	20.5457	1	1		4.84	123	40	3.9	102	4.3	1.52	44.8248
56	2	1180	16.5473	162.8	34.8	158.12	4.13	14.75	3.93	5.75	2.22	0.126588	0.365628	0.552044	29.5998	5	155	67	27.8876	1	1		4.87	135	45.9	3.89	87	4.4	1.63	67.2203
47	2	600	25.0384	118.2	29.4	123	3.84	10.93	3.41	6.38	1.77	0.0151133	0.840853	0.052506	18.7932	5	162	61	23.2434	1	1		4.27	129	38.9	3.8	53.5	4.72	1.82	110.186
37	2	1320	65.5678	140.8	41.9	122.76	1.27	18.36	4.84	7.7	2.46	0.36366	2.84278	0.365818	6.48199	7.5	146	51	23.9257	1	1		5.35	141	49.2	3.8	55	4.15	1.52	99.2454
36	2	1450	168.242	216	54.6	201.55	3.73	9.92	3.86	8.31	3.13	0.490277	1.67525	1.40724	14.8302	6	150	50	22.2222	1	1		4.15	106	34.3	3.8	81	4	1.2	66.7089
42	2	1430	76.6821	276	36.31	265.12	9.62	16.53	5.76	10.7	3.817	0.196625	3.77195	0.997218	49.6766	6	156.4	71	29.0258	1	1		4.65	127	43	3.8	83	3.07	0.95	87.1108
43	2	1600	68.1533	177.6	40.85	167.52	1.84	6.08	5.07	5.6	2.158	0.188978	3.8274	0.241767	4.1897	6	160	85	33.2031	1	1		4.97	135	48.2	3.75	65	4.25	1.25	131.808
52	2	2340	221.645	187.2	37.07	175.5	2.88	16.73	2.88	7.5	2.21	0.208572	0.879682	0.574972	18.442	7.5	158	58	23.2335	1	1		4.67	134	44.6	3.66	100	4.43	1.9	53.0367
19	2	1160	137.948	101.2	9.94	128.41	2.52	10.32	2.53	7	1.17	0.210063	1.29764	0.482656	10.5468	6	160	49	19.1406	1	1		4.77	127	43.7	3.58	110	4.12	0.76	56.0086
50	2	1360	71.0372	198	36.69	187.27	4.3	16.93	2.86	6.9	2.539	0.196384	1.39786	0.685225	26.0288	6.5	165	66	24.2424	1	1		4.93	124	42.8	3.57	53	1.91	0.84	116.46
51	2	2000	43.7267	214	52.6	208	2.18	5.35	4.1	9.54	2.5	0.445622	0.870854	0.933959	6.17566	5	160	70	27.3437	1	1		5.02	134	46.2	3.57	94	4.98	0.95	68.8693
39	2	1070	67.7659	246.3	33.17	268.04	5.52	16.32	4.33	10.3	3.532	0.194467	2.55144	0.697561	29.3831	6	157.5	76	30.6374	1	1		4.97	124	44.39	3.52	109	3.83	1.06	73.1769
42	2	2460	127.592	319.3	43.42	321.03	9.27	16.83	4.53	10.8	4.305	0.219241	5.08519	1.03879	45.5459	6	168	70	24.8016	1	1		4.82	129	44.2	3.45	63	2.4	1.27	113.149
22	2	470	4.62769	70	16.89	69.5	0.75	7.05	1.2	5.4	1.2	0.0573087	0.48844	0.0645076	2.68511	6	158	52	20.83	1	1		4.77	117	43	3.32	78	3.18	0.64	81.7441
26	2	1600	190.174	255.7	44.66	255	3.39	15.68	3.63	9.3	3.122	0.106507	3.63923	0.239615	15.7954	6	164	63	23.4236	1	1		5.07	128	45.7	3.29	66	4.3	0.89	113.075
40	2	500	110	80.2	25.1	92.3	2.42	15.76	1.94	8.77	2.28	0.170644	3.87025	0.307637	10.9169	5	158	49	19.6283	1	1		3.91	120	36.6	3.11	52.8	6.03	0.87	96.4335
57	2	2200	104.655	211.2	81.6	213.4	2.38	13.86	0.07	5.68	0.93	0.943996	3.96401	2.48698	9.75486	7	150	46	20.4444	1	1		3.98	118	36.1	3.1	60	4.25	0.49	66.1227
61	2	1400	56.4675	106.1	30	117.6	2.98	14.45	2.28	7	2.72	0.150609	1.29596	0.403505	15.9763	6.5	145	43	20.4518	1	1		3.8	117	37.8	2.9	99.3	6.51	1.98	35.5477
65	2	1600	70.7938	118.4	25.6	131.2	1.63	7.07	4.43	6.1267	2.03	0.01248	3.68039	0.0147831	4.12223	5.5	150	56	24.8889	2	2		4.55	144	41.6	13.3	61.8	4.75	1.82	70.6198
61	2	2510	148.58	360.4	67.54	350.4	9.39	16.24	5.45	7.3	4.33	0.430939	4.74654	2.04958	45.6629	6	157	70	28.3987	1	2		3.97	123	38.3	8.1	92	5.28	1.21	62.4601
70	2	2200	20.0608	259.2	111.1	267.52	8.69	31.77	8.23	10.19	5.44	0.601724	8.7538	2.2306	59.484	8	157	59	23.9361	2	2		4.26	127	39	7.63	60.2	5.51	0.86	71.2885
56	2	1000	54.75	150.7	46.7	161.8	10.98	23.73	4.47	8.25023	4.6	0.3412	5.79826	1.81356	67.6347	5.5	146	67	31.4318	1	2		5.02	152	51.5	7.6	49.5	4.3	1.66	118.145
70	2	1700	2.68866	144.7	39.2	144.33	1.68	12.51	2.4	6.56	2.44	0.312706	1.77944	0.47983	7.34143	4.5	148	44	20.0877	2	2		4.18	137	41.9	7.02	73.6	5.53	2.87	43.4849
53	2	1000	44.9898	233	54.3	298	1.66	16.83	5.31	7.99012	3.01	0.0226111	0.62251	0.0393431	11.0058	4.5	152	70	30.2978	1	2		4.7	144	43.6	6.9	56.4	3.43	0.48	112.203
73	2	1050	32.2165	92.4	30.3	109.2	0.62	15.07	2.05	6.15	2.12	0.319247	1.35605	0.229406	3.0392	5.5	143	46	22.495	1	2		4.43	134	39.7	6.83	72	6.37	0.95	44.4801
71	2	1900	23.7884	174	31.6	171.95	1.9	13.98	2.85	11.88	2.06	0.388909	0.979965	0.73915	10.199	5	153	61	26.0584	1	2		4.51	135	40.1	6.76	98.1	4.75	0.95	44.5836
62	2	2150	134.1	77.4	23	77.4	6.66	12.71	1.42	6.82	3.44	0.217078	2.29665	1.06659	30.7948	6	156	60	24.6548	1	2		4.48	141	41.8	6.65	60	5.22	4.41	81.0513
52	2	1470	125.952	167.6	44.1	164.64	3.04	19.14	2.53	7.73	3.08	0.174832	1.39952	0.462514	19.5666	6	160	59	23.0469	1	2		4.59	140	42.2	6.18	46	5.68	1.03	117.285
62	2	1150	35.2378	156.4	79.8	158.01	3.38	28.32	5.86	12.91	4.98	0.56143	3.66389	1.18782	23.7845	6.5	164	74	27.5134	1	2		4.23	128	40	6.16	61.4	5.99	3.52	97.684
83	2	1300	135.528	76.7	32.8	79.3	2.4	16.44	2.96	7.19	3.61	0.292933	2.07697	0.571658	12.6226	6	151	54	23.6832	2	2		4.65	138	42.8	6.06	66	5.19	1.5	48.4608
61	2	1050	13.1443	191.1	73.8	161.7	2.25	21.87	1.9	7.46	2.93	0.257705	1.71118	0.524277	14.9536	6	151.5	56	24.3985	1	2		4.28	141	41.9	6.01	59	6.2	2.99	77.9164
62	2	1760	28.0375	191.84	62.7264	248.16	3.5024	16.4736	1.8128	6.6	4.35494	0.361074	3.03432	0.944468	17.5585	5.5	154	66	27.8293	1	2		4.18	128	39.5	5.97	47.8	5.16	2.12	111.912
78	2	2550	63.218	186.2	74.4	186.15	2.83	13.03	2.86	6.6	2.46	0.269677	3.90111	0.528321	11.2801	6	152	52	22.5069	1	2		4.72	150	43.5	5.94	56	4.07	1.05	59.8236
59	2	530	62.1773	123	36.6	114.48	3.55	15.44	2.4	8.34	2.05	0.10643	1.84208	0.303838	18.811	6	155	56	23.3091	1	2		4.15	123	38.4	5.71	69	6.3	1.29	68.3108
47	2	1100	4.22503	192.2	64.6	179.52	4.31	21.64	3.74	12.7	4.12	0.350802	5.05103	0.895189	23.9646	5.5	156	81	33.284	1	2		4.57	130	41.3	5.67	65.9	6.16	1.41	118.781
62	2	1330	5.64738	180.88	68.5482	183.54	11.4247	38.8493	5.1471	13.034	2.60786	0.221386	3.47654	1.33869	110.385	5.5	150	76	33.7778	1	2		4.69	136	40.3	5.65	46.8	3.62	3.07	131.622
68	2	950	72.1627	104.5	33.1	99.75	4.6	16.66	2.34	6.74	3.09	0.0851517	1.5975	0.312771	26.9346	6	141	53	26.6586	1	2		4.27	134	39.2	5.62	60	5.05	1.5	66.088
57	2	2150	204.1	81.7	25.2	66.65	3.91	12.06	1.53	7.12	2.44	0.295386	1.78796	0.971665	17.6513	6	142.5	51	25.1154	1	2		4.36	134	40.1	5.61	51	5.88	3.62	86.2469
67	2	1300	27.0669	98.4	66.1	92.17	3.18	17.78	2.46	5.51	2.18	0.250308	1.77168	0.655143	18.6015	6	146	45	21.1109	1	2		4.22	132	38.5	5.6	52.8	5.95	0.73	64.6498
70	2	1850	21.1699	207.6	36.1	217.38	1.52	11.43	3.81	6.75	2.72	0.373823	2.29475	0.471761	5.88483	6	148	58	26.4792	1	2		4.2	130	39.9	5.55	64.6	6.18	3.02	65.3069
52	2	930	58.5527	112.5	33.7	101.37	3.39	14.8	2.01	6.8	2.94	0.119081	1.83974	0.334165	17.3869	6	156	46	18.902	1	2		4.24	139	39.6	5.47	49	4.12	1.34	85.844
73	2	1100	62.833	108.9	60.1	108.9	0.98	20.9	2.75	7.96	3.34	0.201887	0.611113	0.24516	7.31419	6	156	57	23.4221	1	2		3.54	109	34.8	5.46	64	6.38	1.8	62.0062
62	2	2050	71.7886	235.8	62.5	227.55	2.66	16.4	4.3	8.16	2.86	0.244132	3.39623	0.445728	12.7494	6	154	61	25.721	2	2		4.32	120	37.9	5.4	54	5.29	2.55	91.558
65	2	2300	155.872	262.2	66.4	250.7	6.19	20.06	3.96	8.16	3.32	0.405771	0.622641	2.20915	50.8826	6	157.5	52.5	21.164	1	2		4.11	124	38.2	5.4	59	4.16	1.73	69.348
84	2	1050	20.1355	99.75	46.6305	95.55	1.6065	11.025	1.365	5.6805	2.36355	0.196187	1.31303	0.331705	6.80736	5.5	143	50	24.4511	1	2		4.37	138	41.5	5.39	61.4	5.14	1.04	47.3866
73	2	500	9.2	46	24.13	57.5	1.245	9.69	1.25	5.7	1.9955	0.2377	1.33006	0.326941	4.72237	5.5	156	38	15.6147	1	2		3.22	84	26.4	5.36	95.3	4.04	2.14	27.7607
68	2	2750	115.652	121	41.6	137.5	6.79	24.56	2.64	7.86	3.78	0.321719	1.83035	1.56775	52.1711	6	160	64	25	1	2		5.11	156	47.3	5.35	42	6.51	2.5	114.006
75	2	700	15.4019	123.2	40.11	132.3	1.925	7.315	2.947	6.034	2.55269	0.124787	1.41135	0.220406	6.10998	5.5	149	36	16.2155	1	2		4.1	128	38.3	5.31	48.7	4.82	0.86	49.929
56	2	1950	22.1235	179.4	38.493	189.15	3.2175	14.7615	2.223	7.761	3.43453	0.198423	1.17925	0.580633	17.9387	5.5	152	55	23.8054	1	2		3.97	120	35.8	5.3	64	4.22	1.49	75.0115
80	2	1030	10.7205	80.34	31.5798	80.34	1.5553	13.2252	1.9055	5.8916	2.76091	0.190241	0.257124	0.430502	10.3483	7	140	60	30.6122	2	2		4.2	130	39.9	5.27	67.9	5.94	1.09	55.0932
52	2	2440	49.5479	182.3	39.8	202.28	4.15	19.91	2.81	7.6	2.52	0.337344	1.2541	1.17256	28.6861	6	159	71	28.0843	1	2		4.42	142	42.4	5.2	70	3.41	1.38	92.7489
67	2	2700	172.504	126.9	40.2	121.5	1.81	15.8	1.73	8.88	3.32	0.71367	8.2491	0.865271	6.88923	6	147	54.5	25.221	1	2		4.53	132	41.3	5.19	62	5.29	2.78	66.6796
54	2	1100	105.704	110	21.4	101.2	4.56	13.3	2.32	5.9	2.49	0.205712	1.20453	0.798973	24.1158	6	145	39	18.5493	1	2		4.54	143	42.1	5.12	58	4.9	1.51	60.0898
60	2	1340	57.7586	96.2	49.34	113.1	2.67	16.37	3.22	5.3	3.44	0.293892	3.29035	0.561178	12.8656	6.5	158	54	21.6311	1	2		4.35	153	45.6	5.1	115	3.55	0.65	39.0348
67	2	1000	17.7231	115	30.75	132	1.47	19.23	3.19	7.79	3.3851	0.245678	2.44379	0.303713	8.0701	5.5	155	64	26.6389	1	2		4.04	128	38.8	5.04	46.7	5.08	2.05	103.956
59	2	670	15.3149	156.11	50.8932	143.38	1.8023	9.4202	1.5745	8.308	2.8203	0.146105	0.566112	0.321842	8.15968	5.5	142	52	25.7885	1	2		4.83	137	43.8	5.01	61.2	6.73	1.54	71.5159
58	2	750	13.9558	79.5	33.7725	83.25	3.105	15.39	2.715	8.0775	2.74613	0.140025	1.67438	0.359432	16.5759	6	150	50	22.2222	1	2		4.49	129	38.8	5	53.7	4.83	1.84	79.3369
60	2	800	42.7315	80	49.3	83.2	3.46	23.22	2.48	8.46	3.03	0.177502	2.58326	0.45856	22.7592	6	161.5	56.5	21.6622	1	2		4.73	141	43.2	4.98	63	6.79	1.03	74.5527
60	2	750	48.6524	171.8	23	162.9	6.21	14.78	2.48	6.24	2.8	0.0212667	0.776937	0.116965	39.4438	5	148	52	23.74	1	2		4.6	136	41.6	4.92	50.3	6.43	1.26	85.9391
51	2	650	32.5448	161.8	32.5	167.05	0.86	16.39	2.15	8	2.36	0.107228	0.277015	0.143029	6.28484	8	158	75	30.0433	1	2		5.28	138	47.6	4.89	80	4.87	2.48	86.7016
74	2	1150	9.48869	155.25	51.865	167.9	1.2995	20.838	2.714	7.475	3.79765	0.160578	1.66128	0.198659	8.08216	7	160	67	26.1719	1	2		4.2	124	38.1	4.83	50.2	6.72	0.84	91.5336
72	2	770	7.07826	81.6	35.7	75.46	0.42	5.34	0.97	5.53	1.47	0.165079	0.355451	0.125608	1.26671	6	160	65	25.3906	1	2		4.17	99	37.1	4.81	102	3.98	0.56	45.0285
72	2	1650	125.736	137	64.7	123.75	1.11	20.74	0.02	6.65	0.84	0.374183	2.28912	0.681216	6.3827	5.5	152.5	46	19.7796	1	2		4.5	120	38.1	4.79	57	4.84	2.27	57.024
67	2	1670	3.63318	153.6	77.5	148.63	2.14	18.14	2.71	7.48	3.52	0.83192	2.03668	1.49654	12.0083	6	151	47	20.6131	1	2		4.38	137	42.6	4.75	52	3.72	0.57	68.5619
62	2	2100	116.323	371.7	69.9	333.9	1.16	24.95	0.08	10.52	1.85	0.34356	0.97895	0.662504	9.02493	6	156	76	31.2295	1	2		5.47	146	45.5	4.75	59	5.34	2.57	104.405
57	2	750	19.7538	134.25	45.09	132	4.7625	23.55	4.1025	8.2875	3.29798	0.187008	2.75946	0.586239	31.9292	7	160	44	17.1875	1	2		4.44	134	38.8	4.74	41.5	4.4	0.64	91.4425
82	2	530	20.8412	76.32	28.5246	73.67	1.2508	16.0378	1.4681	6.4395	1.18646	0.240267	1.36779	0.323427	6.71529	5.5	150	52	23.1111	1	2		3.93	117	36.1	4.74	55.4	6.3	1.15	56.5701
81	2	1490	94.9068	99.8	62.5	119.2	1.89	15.56	2.22	6.91	3.04	0.109151	0.621602	0.235234	11.9728	7	147.5	59	27.1186	1	2		4.83	152	47.8	4.7	82	5.42	1.63	44.1119
54	2	3130	53.2679	153.4	67.1	153.37	1.69	15.9	2.32	8.17	2.53	0.196494	1.03283	0.342933	9.74287	6	154	60	25.2994	1	2		5.12	151	46.5	4.69	74	7.19	2.42	72.4575
80	2	1600	31.1039	89.6	49.36	91.2	1.92	17.648	4.096	7.04	2.708	0.28128	4.15567	0.375757	9.09426	6	160	47	18.3594	1	2		4.42	141	42	4.68	67.2	5.28	1.83	43.6059
73	2	1770	55.9008	214.2	54.3	210.63	2.46	21.24	3.01	7.88	4.11	0.21596	1.0512	0.498815	17.7684	5.5	155.5	52.5	21.7119	2	2		5.1	102	33.2	4.68	71	4.79	1.21	51.4803
65	2	500	24.4615	71.5	28.635	68	5.505	22.865	2.575	8.58	1.4787	0.0842444	0.999635	0.394365	44.7443	5.5	153	54	23.0681	1	2		3.84	134	37.4	4.66	55	3.45	0.86	76.517
52	2	670	103.377	54.3	39.5	54.94	1.41	18.19	2.85	6.79	2.42	0.33835	1.29315	0.470918	8.43128	6	152	59	25.5367	1	2		4.53	140	41.1	4.51	50.8	5.04	1.67	106.203
73	2	1500	55.5723	136.5	52.305	172.5	1.89	20.055	3.66	7.425	3.97635	0.114233	0.290656	0.274056	16.6483	6.5	150	52	23.1111	1	2		4.26	135	39.4	4.5	46.5	5.17	0.7	77.8558
44	2	2760	166.251	359.9	57.05	330.37	1.63	16.56	8.75	12.7	3.698	0.205743	1.77944	0.263535	8.64973	6	163	96	36.1323	1	2		5.02	131	43.6	4.5	55	3.51	0.77	174.119
61	2	1180	77.9163	219.48	57.1356	246.62	5.2274	28.4262	5.6522	9.7468	5.72052	0.458128	3.72509	1.39898	37.8981	5.5	159	61	24.1288	1	2		4.32	129	38.3	4.48	68.5	4.89	1.52	73.1025
72	2	900	30.512	76.5	24.246	78.3	2.583	8.001	1.89	5.976	2.25351	0.1616	0.527217	0.478622	10.8506	5.5	146	43	20.1726	1	2		4.22	127	38.7	4.45	59.5	4.47	1.19	51.0653
73	2	1500	22.6908	105	31.515	126	2.73	13.395	2.34	6.765	3.0042	0.444783	1.78688	1.02834	12.9363	5.5	156	41	16.8475	1	2		4.49	130	40.2	4.4	54.1	4.69	1.14	52.7627
61	2	900	17.5602	211.5	37.215	207	4.635	13.392	2.277	8.064	3.64878	0.14819	0.393403	0.748053	30.8442	7	168	51	18.0697	1	2		4.08	121	37	4.39	46.4	6.27	0.52	90.2287
46	2	800	57.5294	94	33.03	98.88	3.14	10.79	1.97	6.5	1.751	0.152729	3.48264	0.350079	11.3012	6	160	67	26.1719	1	2		4.72	117	42.6	4.32	82	3.11	1.1	79.8095
53	2	1450	10.4334	174	64.96	245.05	4.9155	30.247	5.3505	12.29	6.7251	0.396575	2.38632	1.27677	40.5122	7	168	69	24.4473	1	2		4.45	133	39.7	4.31	39.3	5.3	1.95	158.724
54	2	2600	226.979	169	36.6	192.4	6.45	12.64	2.29	9.83	4.21	0.492902	2.68938	2.15014	28.7209	6	157	70	28.3987	1	2		4.05	124	38.7	4.28	72	4.57	2.19	86.882
55	2	2330	257.017	233.7	74.1	187.1	2.1	8.85	5.38	6.5	1.34	0.134907	0.260062	0.345993	10.7472	6.5	160	70	27.3437	1	2		5.48	107	38.3	4.27	48	5.32	1.3	128.808
57	2	1370	71.1447	118.6	39.05	104.12	2.21	16.91	4.22	7.7	2.522	0.444656	1.57083	0.825102	12.4638	6	152	57	24.6711	1	2		4.44	129	43.3	4.26	67	5.01	0.79	73.3743
62	2	1550	48.4703	137.5	22.66	132.68	1.63	10.93	4.11	5.4	3.01	0.11904	1.50852	0.173128	6.68407	6	153.6	49	20.7689	1	2		2.43	82	28.6	4.21	56	3.26	0.85	70.9199
62	2	1300	48.2074	148.5	20.6	185.25	2.74	9.28	2.26	6.23	2.94	0.270646	1.72327	0.635332	10.1177	5.5	150	57	25.3333	1	2		4.77	141	42.3	4.17	53.7	6.3	1.18	86.0322
72	2	1250	43.842	73.75	42.8625	65	2.9375	20.95	1.4625	7.2875	3.28125	0.233444	0.98248	0.692695	21.5663	7	156	54	22.1893	1	2		4.38	115	35.8	3.99	52	4.33	0.69	73.3778
55	2	1200	5.58875	132.7	61.6	136.56	2.83	19.64	7.06	7.75	3.4	0.427907	1.9178	0.879338	17.3271	6	153	50	21.3593	1	2		4.51	133	41.1	3.99	76.7	6.2	1.53	57.5783
47	2	1570	92.2488	241.2	34.7	258.11	4.22	10.39	4.62	8.9	3.142	0.25509	10.2306	0.533827	12.1734	6	156.3	70	28.6537	1	2		4.89	86	31.2	3.96	65	3.88	1.24	104.072
78	2	1650	19.5969	166.65	32.6865	173.25	0.8745	13.497	2.2275	7.623	2.19417	0.249242	0.183511	0.367565	6.06447	6	156	66	27.1203	2	2		3.59	112	33.5	3.95	89.5	5.98	1.16	47.5093
59	2	1250	31.1245	252.5	31.8375	293.75	3.2375	13.45	5.475	9.6	3.68063	0.301431	2.23279	0.691497	14.8914	5.5	158	73	29.2421	1	2		3.99	125	38.2	3.77	75.3	4.73	0.9	81.5978
49	2	1400	21.5296	241.5	38.1	252	5.42	11.03	3.16	7.63	2.31	0.234998	1.58206	0.95766	24.0998	5.5	155	65	27.0552	1	2		3.98	127	37.9	3.68	59.5	7.27	1.76	103.301

## Sheet: Participant exclusion 
420 subjects were excluded from this study	Non-diabetic adults	Diabetic adults		(n)	Non-diabetic adults	Diabetic adults	p Value
Missing data (n=6)	5	1		Inclusion	423	115	0.803
Unsatisfactory urine collection (n=138)	112	26		Exculsion	333	87
Had urinary stones (n=155)	119	36
Had gastroenteric disease (n=6)	5	1
Had taken Vitamin C (n=25)	23	2
Had taken Vitamin D (n=3)	3	0
Had taken Calcium (n=68)	54	14
Had history of chronic urinary tract infection (n=15)	12	3
Had gout (n=2)	0	2
Had high serum creatine level >133umol/L (n=2)	0	2
Total	333	87
